# Supplementary material for: The insulo-opercular cortex encodes food-specific content under controlled and naturalistic conditions
Source: Nat Commun. 2021 Jun 14;12:3609. doi: 10.1038/s41467-021-23885-4 (PMC8203663; doi:10.1038/s41467-021-23885-4)
Supplement: Supplementary file 3 — Source Data [file 41467_2021_23885_MOESM3_ESM.xlsx]

## Sheet: Figure1D
Palatable
Frequency / Time	-2	-1.95	-1.9	-1.85	-1.8	-1.75	-1.7	-1.65	-1.6	-1.55	-1.5	-1.45	-1.4	-1.35	-1.3	-1.25	-1.2	-1.15	-1.1	-1.05	-1	-0.95	-0.9	-0.85	-0.8	-0.75	-0.7	-0.65	-0.6	-0.55	-0.5	-0.45	-0.4	-0.35	-0.3	-0.25	-0.2	-0.15	-0.1	-0.05	0	0.05	0.1	0.15	0.2	0.25	0.3	0.35	0.4
0.9999	NaN	NaN	NaN	NaN	NaN	0.420607	0.513366	0.622259	0.478084	0.257314	0.222229	0.242633	0.366371	0.264326	0.102599	-0.123341	-0.199635	-0.282261	-0.374843	-0.550614	-0.427618	-0.515714	-0.497729	-0.624232	-0.623365	-0.587426	-0.398745	-0.332313	-0.313094	-0.218323	-0.145939	-0.155158	0.0118051	0.219535	0.176695	0.152029	0.143808	0.0916849	-0.141385	-0.124138	-0.107549	-0.368263	-0.537929	-0.374618	-0.143756	0.106991	0.426765	0.736501	0.808008
2.9997	NaN	NaN	NaN	NaN	NaN	0.469462	0.491874	0.455685	0.412762	0.248365	0.242177	0.18017	0.21965	0.171652	0.0524291	-0.0601194	-0.0964257	-0.256687	-0.332305	-0.41688	-0.364043	-0.375565	-0.454576	-0.559523	-0.491762	-0.533243	-0.36735	-0.356642	-0.318815	-0.304208	-0.1959	-0.151536	0.112259	0.230723	0.292089	0.14844	0.0807109	0.0560068	-0.196658	-0.268557	-0.314707	-0.611155	-0.724376	-0.58108	-0.351226	-0.17395	0.228683	0.559552	0.621514
4.9995	NaN	NaN	NaN	NaN	NaN	0.497506	0.507512	0.517574	0.490775	0.269936	0.273871	0.264046	0.257611	0.343255	0.0666516	-0.0242414	-0.103643	-0.199375	-0.335292	-0.435453	-0.370404	-0.458848	-0.472236	-0.613976	-0.418524	-0.557848	-0.368573	-0.389487	-0.284894	-0.258384	-0.0873654	-0.166799	-0.0347759	0.0716959	0.188684	0.215479	0.166623	0.152738	-0.0314126	-0.0502774	-0.231698	-0.536945	-0.675386	-0.448784	-0.421135	-0.150021	0.140996	0.433527	0.462284
6.9993	NaN	NaN	NaN	NaN	NaN	-0.925419	-0.720425	-0.575922	-0.344004	-0.398914	-0.310231	-0.349284	-0.311057	-0.502604	-0.607586	-0.749244	-0.639338	-0.532011	-0.813765	-0.533428	-0.478596	-0.408439	-0.71446	-0.56088	-0.485834	-0.775544	-0.454025	-0.346454	-0.38462	-0.43238	0.0360439	-0.175389	0.137511	-0.00703777	0.16579	0.222995	0.281694	0.0928128	0.131883	0.5151	0.417694	0.503578	0.727243	0.980051	1.19881	1.49694	1.67803	1.73967	1.63485
8.9991	NaN	NaN	NaN	NaN	NaN	-0.62428	-0.875046	-0.896002	-0.713905	-0.325022	-0.292188	-0.198341	-0.238512	-0.319038	-0.226603	-0.166078	0.106551	-0.277812	-0.196934	-0.33282	-0.0164187	-0.188099	-0.445854	-0.361489	-0.362421	-0.45243	-0.421204	-0.395775	-0.337485	-0.204037	-0.0361738	-0.00287285	0.20819	0.141377	0.27218	0.0331677	-0.0338019	-0.0752063	0.385398	0.475631	0.643847	0.695528	1.04803	1.23598	1.41251	1.56466	1.66466	1.52489	0.941145
10.9989	NaN	NaN	NaN	NaN	NaN	-0.697589	-0.661958	-0.822328	-0.511893	-0.539654	-0.71597	-0.68926	-0.411637	-0.673207	-0.563856	-0.608324	-0.211381	-0.562669	-0.288225	-0.296237	-0.385148	-0.464828	-0.396897	-0.323012	-0.478215	-0.507608	-0.736414	-0.563157	-0.50793	-0.316946	-0.494165	0.00178018	0.11477	0.00111498	0.426341	0.247937	0.299178	0.118428	0.167183	0.0718096	0.139628	0.128134	0.272333	0.120253	0.446441	0.362058	0.52311	0.309068	0.249687
12.9987	NaN	NaN	NaN	NaN	NaN	-0.523499	-0.856792	-0.763291	-0.512624	-0.408763	-0.569404	-0.327632	-0.243517	-0.473671	-0.580921	-0.697331	-0.493327	-0.598208	-0.540489	-0.430771	-0.633318	-0.734403	-0.712823	-0.838618	-0.725333	-0.955912	-0.69501	-0.962225	-0.865988	-0.503569	-0.622281	-0.33168	0.128644	0.19326	0.500416	0.460318	0.48249	0.294932	0.242837	0.111444	0.179784	0.0663144	0.200095	0.259919	0.342302	0.629768	0.648874	0.713123	0.331318
14.9985	NaN	NaN	NaN	NaN	NaN	-0.344229	-0.373351	-0.426181	-0.160524	-0.0904254	0.0910864	0.200755	0.681941	0.341864	0.338635	0.306049	0.0683661	-0.00872679	-0.110119	-0.22788	-0.45094	-0.734449	-0.652705	-0.476937	-0.492666	-0.480186	-0.345067	-0.591004	-0.604911	-0.460631	-0.676216	-0.308984	-0.18119	0.243315	0.255251	0.351979	0.592558	0.55229	0.622243	0.478555	0.523416	0.189374	0.284177	0.127122	0.386641	0.185436	0.231807	-0.0612644	-0.145172
16.9983	NaN	NaN	NaN	NaN	NaN	-0.168557	0.0576219	0.0828814	0.12262	0.153323	0.162228	0.361464	0.630242	0.522768	0.437107	0.499257	0.24011	0.34327	0.180037	-0.00120713	-0.200025	-0.901806	-0.817272	-0.857913	-0.676031	-0.445137	-0.616413	-0.914759	-0.455771	-0.352514	-0.3626	-0.111452	-0.0374477	0.108088	0.051436	0.106295	0.337784	0.602585	0.291939	0.321797	0.0730398	-0.060426	-0.0303402	-0.301566	-0.510292	-0.497317	-0.483555	-0.454433	-0.600515
18.9981	NaN	NaN	NaN	NaN	NaN	0.545344	0.358679	0.287854	0.433506	0.201895	0.417155	0.385555	0.483868	0.585241	0.328541	0.193621	-0.0353218	0.0432955	-0.18076	-0.176106	-0.39361	-0.906912	-1.08532	-1.14518	-0.976461	-0.730491	-0.574728	-0.709693	-0.585769	-0.464857	-0.312871	-0.257184	0.0908055	0.119679	-0.147605	0.342341	0.524567	0.525552	0.363347	0.369218	0.350562	0.137512	-0.25954	-0.415998	-0.297	-0.490103	-0.682562	-0.847093	-0.922314
20.9979	NaN	NaN	NaN	NaN	NaN	0.876621	0.446948	0.276214	-0.0318044	0.0857592	-0.100075	0.0380487	0.0223846	0.416138	0.127667	0.224566	0.0549419	0.0436045	0.0857554	-0.172641	-0.15105	-0.442505	-0.811191	-0.770159	-0.596593	-0.241328	-0.44903	-0.361135	-0.378674	-0.346231	0.040008	-0.177664	-0.0172931	0.0528354	0.210706	0.323832	0.17502	0.0622563	0.329799	0.605946	0.386742	0.217007	-0.455454	-0.232825	-0.353474	-0.218463	-0.474778	-0.591794	-0.731441
22.9977	NaN	NaN	NaN	NaN	NaN	0.505294	0.370828	0.317248	-0.024611	0.0692228	0.0893419	0.0843713	0.349259	0.500489	0.349555	0.314827	0.245097	0.470673	0.471415	0.219579	0.292569	-0.00806103	-0.0955286	-0.277347	-0.178356	-0.0802249	-0.332035	-0.586039	-0.500677	-0.390383	-0.286684	-0.181026	-0.14912	0.0413658	0.175917	0.342002	0.477868	0.350927	0.397881	0.327567	0.0647952	-0.239687	-0.246855	-0.429874	-0.240129	-0.435379	-0.195352	-0.377029	-0.307806
24.9975	NaN	NaN	NaN	NaN	NaN	0.613719	0.339394	0.287963	-0.0228809	0.335058	0.370848	0.712585	0.966765	1.08482	1.03801	0.755549	0.671503	0.760235	0.764018	0.46978	0.536264	0.213761	0.264629	0.0283432	-0.00800261	0.242886	0.0124317	0.0791287	-0.0839717	-0.0998966	-0.116441	-0.164925	-0.172661	0.134828	0.114829	0.210384	0.139475	0.0172816	0.201024	0.0616664	-0.131343	-0.119513	-0.145571	-0.334023	-0.262027	-0.199562	-0.0481052	-0.0785193	-0.00908137
26.9973	NaN	NaN	NaN	NaN	NaN	0.461535	0.437242	0.383513	0.0719531	0.38666	0.57287	0.767462	0.916061	0.911932	0.826419	1.03958	0.82044	0.968213	0.734136	0.696157	0.701606	0.470892	0.427322	0.129113	0.237121	-0.0330648	0.0537319	-0.0133017	-0.456225	-0.230455	-0.187308	-0.233676	-0.405121	0.107701	0.0483203	0.471595	0.400215	0.364404	0.596485	0.400446	0.419411	0.392121	0.467367	-0.00360055	-0.00616037	0.102619	0.171085	0.164637	0.253806
28.9971	NaN	NaN	NaN	NaN	NaN	0.134946	0.157985	0.185452	0.0517688	0.374753	0.328358	0.786116	1.08094	0.973574	0.958681	1.03288	0.916437	0.856832	0.68384	0.573615	0.443706	0.502771	0.141491	0.144961	0.0489847	0.0956741	-0.230865	-0.135857	-0.544106	-0.388931	-0.240249	-0.323614	-0.359669	-0.203516	0.395127	0.371416	0.520246	0.578581	0.335277	0.469554	0.279781	0.395431	0.276148	-0.0716117	-0.122469	-0.115691	0.148736	0.0852778	0.0259983
30.9969	NaN	NaN	NaN	NaN	NaN	-0.0976355	-0.0259904	-0.119218	-0.0161028	0.268969	0.133233	0.615846	0.975132	0.929621	1.13419	1.09183	0.688041	0.467876	0.561009	0.562536	0.548757	0.567102	0.119376	0.232999	0.155103	0.181845	0.223495	-0.179752	-0.343314	-0.392451	-0.173567	-0.247628	-0.233364	0.0151964	0.126313	0.306696	0.337929	0.500773	0.365978	0.641769	0.363979	0.806591	0.45545	0.399406	0.208804	0.212136	0.300707	0.561701	0.243429
32.9967	NaN	NaN	NaN	NaN	NaN	0.160973	0.121906	-0.0808016	0.289897	0.221938	0.193138	0.410924	0.648489	0.858095	1.07692	1.02201	0.712542	0.65256	0.48414	0.797374	0.559354	0.535738	0.197917	0.202644	0.0337297	0.228589	0.114138	-0.255744	-0.276775	-0.267549	-0.352571	-0.291328	-0.189556	0.0631296	0.0200593	0.361835	0.437837	0.393431	0.538657	0.471294	0.382154	0.515033	0.243829	0.277284	0.0528074	-0.10883	0.140272	0.124092	0.0760722
34.9965	NaN	NaN	NaN	NaN	NaN	-0.127749	0.141954	-0.218057	0.102162	-0.0485725	0.0179853	0.131769	0.313542	0.239129	0.599033	0.636674	0.487517	0.57436	0.539016	0.609712	0.746301	0.30406	0.12183	0.115378	-0.117054	-0.101036	-0.418047	-0.542386	-0.470911	-0.539886	-0.399548	-0.306576	0.0202791	0.0807685	0.246351	0.271253	0.66809	0.265926	0.482886	0.160238	0.446435	0.0627704	0.0303798	-0.313722	-0.0454358	-0.285073	-0.138171	-0.0706522	-0.164513
36.9963	NaN	NaN	NaN	NaN	NaN	0.279744	0.220207	-0.0338114	0.112524	0.257671	-0.076481	0.503384	0.300359	0.508905	0.520699	0.360734	0.348805	0.346648	0.272124	0.394221	0.204932	0.257379	0.0595143	0.0784985	-0.324275	-0.334455	-0.291531	-0.674434	-0.343505	-0.407643	-0.405324	-0.206636	-0.0829905	0.0722253	0.1424	0.300309	0.57876	0.236191	0.286809	-0.0139296	0.175803	-0.271748	-0.13587	-0.324455	0.0482108	-0.315633	-0.124836	-0.208077	0.0181912
38.9961	NaN	NaN	NaN	NaN	NaN	0.462646	0.327802	0.1853	0.219261	0.207915	0.375103	0.213095	0.208455	0.26571	0.347198	0.292051	0.324901	0.360234	0.127688	0.0751034	0.206116	-0.0873526	0.129558	-0.0858967	-0.232887	-0.211617	-0.208253	-0.341193	0.0514401	-0.0383307	-0.0786714	0.0219971	0.146378	0.0581015	-0.0136385	0.156318	-0.0266014	-0.293783	-0.151633	-0.423842	-0.0987869	-0.300527	-0.0151714	-0.0960151	0.000424586	-0.245631	-0.107423	0.256493	0.353128
40.9959	NaN	NaN	NaN	NaN	NaN	0.632342	0.473743	0.633009	0.499329	0.586693	0.716867	0.4443	0.471115	0.507821	0.306391	0.242197	0.13174	0.499689	0.367518	0.289331	0.162361	0.245374	0.619098	0.324518	0.244657	0.114605	-0.210896	-0.202174	-0.00464704	0.165753	0.0488412	-0.294462	-0.136878	0.0876337	-0.0480053	0.0633228	0.0947275	0.00567418	-0.041983	-0.346264	-0.32554	-0.462083	0.100873	-0.358417	-0.156512	-0.264559	0.165069	0.424312	0.834756
42.9957	NaN	NaN	NaN	NaN	NaN	0.600227	0.286474	0.679645	0.443775	0.636254	0.787225	0.739268	0.712626	0.751793	0.701232	0.531066	0.475892	0.401251	0.404217	0.0862187	-0.00742538	0.0134666	0.502342	0.175943	0.0564298	-0.250657	-0.394406	-0.211348	-0.228842	0.0196505	-0.171391	-0.20303	-0.0917562	0.137071	0.237532	0.322353	0.0629318	-0.122703	-0.314029	-0.542437	-0.0704987	0.00541282	0.126933	-0.32222	-0.385311	-0.0294293	0.0998305	0.485037	0.421795
44.9955	NaN	NaN	NaN	NaN	NaN	0.658507	0.469488	0.45301	0.656702	0.518049	0.967204	0.810682	0.878813	0.608471	0.921259	1.0088	0.664565	0.789434	0.769395	0.628271	0.282175	0.558489	0.390639	0.35755	0.148661	0.139557	0.196335	0.183182	-0.0626131	0.032359	0.0640965	-0.0872629	-0.0311421	-0.0337595	0.102266	0.027572	0.0940946	-0.111517	0.3199	0.0446174	0.27103	0.581615	0.366336	0.0427842	-0.00206568	0.342601	0.577078	0.68618	1.03256
46.9953	NaN	NaN	NaN	NaN	NaN	0.552739	0.167852	0.394771	0.664038	0.669856	1.01003	1.18287	1.05556	0.563349	0.860236	0.932681	0.562715	0.472629	0.411168	0.451789	-0.0363618	0.228132	0.0286089	0.0935864	0.0959525	0.0323629	-0.0171066	0.0654116	-0.0933984	-0.0633945	0.0357751	-0.0606615	-0.00260095	0.0239328	-0.0395074	0.081536	0.139017	-0.0260687	0.555225	0.0670297	0.489123	0.678944	0.647663	0.425591	0.401217	0.394664	0.611578	0.956127	0.926395
48.9951	NaN	NaN	NaN	NaN	NaN	0.775709	0.535966	0.614617	0.731961	0.78147	0.833185	0.942783	0.9954	0.763939	0.934412	0.843464	0.829559	0.485572	0.343194	0.520267	0.0788615	0.0402785	0.0632174	0.0379648	-0.145945	-0.0753417	0.119271	-0.197357	-0.0616953	-0.238046	-0.130824	0.164985	-0.212982	0.00367497	0.076992	0.175262	-0.0578148	0.251275	0.356137	0.167114	0.208674	0.254032	0.0463049	0.0307224	0.155419	0.225638	0.528474	0.923916	0.817335
50.9949	NaN	NaN	NaN	NaN	NaN	0.898639	0.779559	0.653273	0.886341	1.01732	1.08241	1.3022	1.18527	1.09697	1.14723	1.18776	1.28747	1.01878	0.683464	0.849714	0.565275	0.091574	0.0992378	0.379402	-0.0768605	-0.159766	-0.116396	-0.0452417	-0.106512	-0.328328	-0.298669	0.145606	0.0126329	-0.140933	0.0922469	0.165024	0.0200026	0.388617	0.135143	0.16366	0.314205	0.11802	0.22636	0.0924822	0.122822	-0.0520128	0.261843	0.421162	0.4126
52.9947	NaN	NaN	NaN	NaN	NaN	0.461033	0.42327	0.342031	0.570269	0.938193	0.897787	1.16431	0.987252	0.951907	0.962655	1.13238	0.981705	0.917738	0.815503	0.802617	0.651069	0.416517	0.435305	0.383422	0.0711771	-0.0172528	-0.106787	-0.167894	-0.110599	-0.370877	-0.26918	-0.0840718	0.0715428	0.0269599	-0.00202622	0.231093	0.0717737	0.384543	0.0993058	0.132323	0.0427294	-0.0541361	0.188108	-0.14613	-0.256691	-0.198836	0.0331892	0.215172	0.298438
54.9945	NaN	NaN	NaN	NaN	NaN	0.76334	0.703926	0.829225	0.860599	1.12741	0.914379	1.08352	0.816655	0.930312	0.790944	1.00327	0.85238	0.687382	0.728253	0.634862	0.558216	0.211182	0.394022	0.0493984	-0.0331804	-0.0305303	-0.147727	-0.252686	-0.102102	-0.213126	-0.300787	-0.0416121	-0.0344279	0.0355355	-0.0316497	0.165372	0.14598	0.340345	0.268574	0.274663	-0.00712405	-0.0793001	0.244376	0.102067	-0.40664	-0.0609175	-0.0938218	0.304865	0.0970637
56.9943	NaN	NaN	NaN	NaN	NaN	0.401441	0.394034	0.574366	0.710466	0.979105	1.04111	0.962052	0.782215	0.91532	0.824566	0.769667	0.384171	0.543802	0.236424	0.446211	0.447355	0.383281	0.577027	0.331242	-0.034608	0.219547	0.0575977	-0.0642965	-0.126519	-0.123479	-0.186276	-0.285477	0.0337641	-0.134563	-0.027502	0.156342	0.293551	0.35342	0.0619422	0.61268	-0.184215	0.0913285	0.476834	0.232611	-0.217255	-0.156033	-0.14744	-0.154864	-0.129674
58.9941	NaN	NaN	NaN	NaN	NaN	0.634181	0.352342	0.541735	0.608068	0.938281	0.466343	0.733796	0.284019	0.531086	0.828516	0.724627	0.291747	0.628793	0.950797	0.477008	0.329036	0.395693	0.295345	0.555351	0.112461	-0.0651643	-0.0682096	-0.123764	-0.480665	0.415886	0.0335059	-0.224426	0.179637	0.113671	-0.28848	-0.0783512	0.57172	-0.364059	0.0667686	0.104874	-0.436643	-0.107732	0.313239	-1.00226	-1.35812	-0.80828	-0.750353	-0.958816	-0.596737
60.9939	NaN	NaN	NaN	NaN	NaN	1.23783	0.904824	0.473418	0.163619	0.806856	-0.0550112	0.210464	0.485213	0.750302	0.311306	0.584466	0.369065	0.791761	0.717023	0.380862	0.865649	0.877041	0.39978	0.754978	0.775188	0.858515	0.0570738	0.481335	-0.222215	0.29584	0.0812081	0.331051	-0.458092	-0.63269	-0.292585	-0.0585479	0.710694	0.0763092	0.679639	1.03164	0.391805	0.0298363	1.11682	0.0395463	-0.358739	-0.953127	-0.190799	-0.556343	-0.0849345
62.9937	NaN	NaN	NaN	NaN	NaN	0.937651	0.76399	0.700694	0.879772	0.735795	0.674113	0.62284	0.207814	0.277795	0.290875	0.324407	0.203436	0.339533	-0.00905514	0.236622	0.0465738	0.186411	-0.0236664	0.180536	0.0633309	-0.189607	-0.438699	-0.0537333	-0.193618	0.135019	0.237544	-0.0373748	-0.0214871	-0.256892	-0.0218132	0.162409	0.088704	-0.118795	0.0352944	0.294817	-0.0441953	0.0800875	0.476183	0.119391	-0.00154079	-0.19024	-0.251292	0.275296	0.269668
64.9935	NaN	NaN	NaN	NaN	NaN	0.683785	0.758778	0.544617	0.642285	0.646921	0.644508	0.441559	0.142822	0.290587	0.160423	-0.0378434	0.210153	0.125588	-0.0213038	0.203848	-0.0475293	0.0868938	-0.0123334	0.0867217	0.00619362	-0.243739	-0.476426	-0.362996	-0.364543	0.0132927	0.0526453	-0.19352	-0.119214	-0.176259	0.133412	0.214041	0.313398	0.0823239	0.325776	0.300327	0.0278851	0.125527	0.440991	0.0882288	-0.191305	-0.500959	-0.34093	0.275797	0.142983
66.9933	NaN	NaN	NaN	NaN	NaN	0.301113	0.253204	0.18471	0.0138774	0.219869	0.346231	0.105532	0.162647	-0.0452465	-0.208349	0.15246	0.0419792	-0.160985	-0.233005	-0.0504311	-0.136725	0.0334004	-0.160424	-0.174741	-0.153853	-0.31535	-0.305215	-0.358988	-0.443527	-0.221387	-0.115447	-0.0563593	-0.228885	0.000707913	0.0478113	0.372517	0.464829	0.100812	0.2229	0.115153	-0.0887855	-0.048674	0.182526	-0.280683	-0.296297	-0.565977	-0.646234	0.188108	-0.114441
68.9931	NaN	NaN	NaN	NaN	NaN	0.663161	0.603317	0.297111	0.479633	0.623132	0.472985	0.453355	0.32677	0.184416	-0.112668	0.180725	0.111252	-0.109331	-0.212678	0.142996	0.0352041	0.00983199	-0.191602	-0.230489	-0.117247	0.0208573	-0.0551859	-0.25387	-0.190403	-0.25268	-0.198341	0.00561817	-0.24046	-0.067811	0.0330255	0.192102	0.431916	0.231269	0.325214	0.478338	0.174014	0.311355	0.206996	-0.246593	-0.268943	-0.434706	-0.618122	0.0515329	-0.150545
70.9929	NaN	NaN	NaN	NaN	NaN	0.482772	0.475315	0.455971	0.900292	0.780682	0.668909	0.693803	0.418074	0.250145	0.116965	0.19177	-0.162368	-0.146364	-0.179927	0.257323	-0.170665	-0.354367	-0.203556	-0.299539	-0.319503	-0.269408	-0.144592	-0.289134	-0.281998	-0.225848	-0.0984843	-0.156972	-0.158312	0.047153	0.0326867	0.116272	0.365851	0.309089	0.255073	0.118433	0.142763	0.409652	0.167263	-0.369183	-0.314707	-0.3325	-0.711824	-0.074452	-0.0748664
72.9927	NaN	NaN	NaN	NaN	NaN	0.424291	0.713502	0.274328	0.601329	0.802196	0.411371	0.500978	0.733105	0.498731	0.346327	0.433937	0.197033	-0.0844754	-0.327616	-0.0168463	-0.21728	-0.535323	-0.298568	-0.326193	-0.409754	-0.220896	0.0154123	-0.102429	-0.07625	-0.185946	-0.0689429	-0.0174059	-0.135155	-0.0977723	0.014154	0.0386518	0.331892	0.171782	0.323064	0.0580048	0.120791	0.301914	0.0863812	-0.336015	-0.603997	-0.483059	-0.669309	-0.182803	-0.091671
74.9925	NaN	NaN	NaN	NaN	NaN	0.418841	0.143011	0.361176	0.430332	0.594879	0.502991	0.857847	0.859852	0.811912	0.805595	0.768518	0.259861	0.208783	-0.0594119	0.362547	-0.0182882	-0.122978	-0.00762262	0.00485455	-0.124895	0.203783	0.42571	0.0856025	0.172905	-0.0018582	0.0903774	-0.274776	-0.184323	-0.117494	-0.085216	0.0442592	0.253902	0.0745748	0.179404	0.217288	0.262692	0.2684	0.129925	-0.273839	-0.306548	-0.367463	-0.66084	-0.477341	0.00761457
76.9923	NaN	NaN	NaN	NaN	NaN	0.76476	0.621747	0.682199	0.946383	1.13632	1.03073	1.03574	1.05142	1.09832	1.23181	0.682606	0.628849	0.393982	0.268071	0.4295	0.0211009	-0.215586	-0.146324	-0.0393381	-0.186676	0.142458	0.271852	0.18221	0.0525576	0.0909363	0.12362	-0.267588	-0.0181801	-0.246587	-0.0807136	0.104749	0.0394726	0.177807	0.247124	0.306545	0.273696	0.348072	0.331886	0.239672	0.0438856	-0.110782	0.00549911	-0.08244	0.425776
78.9921	NaN	NaN	NaN	NaN	NaN	0.836153	0.529983	0.726736	0.647615	0.935094	1.09872	1.08868	1.00571	1.03531	1.11278	0.889694	0.617264	0.497017	0.37469	0.227245	0.205181	0.151302	0.110922	0.312613	0.0455227	0.0481689	0.0876161	0.163811	-0.111058	0.232223	-0.155113	-0.0197886	-0.0755844	-0.00311089	-0.0761758	0.152403	0.0534483	-0.012127	0.0907397	-0.00899375	0.223802	0.319765	0.0733476	-0.0648303	-0.109282	-0.106231	-0.158685	0.0740373	0.149212
80.9919	NaN	NaN	NaN	NaN	NaN	0.669478	0.703781	0.384114	0.473601	0.723358	0.87946	0.978549	1.09562	1.04281	1.02384	0.963598	0.696786	0.441554	0.623956	0.177689	0.281357	0.284013	0.439581	0.17952	0.215397	0.247036	0.514941	0.446079	0.354491	0.524834	0.0977721	0.0365344	-0.20315	-0.0902015	-0.284955	-0.0173441	-0.381069	-0.118712	-0.110081	-0.352506	-0.607995	-0.17503	0.116245	-0.151592	-0.197256	-0.143	-0.0940886	0.222078	-0.0168181
82.9917	NaN	NaN	NaN	NaN	NaN	0.758853	0.693682	0.651849	0.525388	0.453321	0.748417	0.739199	0.43475	0.898578	0.890378	1.1198	0.604881	0.652766	0.580345	0.588845	0.660174	0.651827	0.624124	0.61106	0.479905	0.708822	0.53432	0.443554	0.219052	0.359558	0.123065	-0.105063	-0.249956	0.122621	-0.177784	-0.201324	-0.162932	0.0287183	0.246756	0.102394	-0.0051113	0.0672596	0.166673	0.133922	0.00265238	0.00945877	0.00678633	0.0972759	-0.241299
84.9915	NaN	NaN	NaN	NaN	NaN	0.695033	0.716012	0.466986	0.363781	0.525253	0.470266	0.63349	0.558785	0.992392	0.71866	1.02488	0.553448	0.620544	0.184054	0.338567	0.514107	0.591911	0.511708	0.360019	0.193398	0.635894	0.424557	0.478288	0.036172	0.188556	-0.21402	-0.230412	-0.34273	0.351894	-0.0544091	-0.0753406	-0.035364	0.319178	0.440691	0.440921	0.033042	0.261223	0.527071	0.189588	-0.0299585	-0.0163916	0.0569221	-0.124433	-0.209991
86.9913	NaN	NaN	NaN	NaN	NaN	0.655668	0.626039	0.671841	0.622175	0.401228	0.473891	0.307553	0.235167	0.737686	0.614134	0.767925	0.376426	0.655544	0.286872	0.684421	0.624593	1.07143	0.809662	0.656601	0.363387	0.810532	0.65318	0.591306	0.407628	0.303128	0.0795673	-0.414477	-0.25829	0.111279	-0.0190592	-0.226194	-0.0992609	0.0490077	0.224251	0.317359	0.0632322	-0.0284687	0.337024	0.356688	0.199564	0.176613	0.106729	0.268996	0.0751732
88.9911	NaN	NaN	NaN	NaN	NaN	0.207362	-0.0237461	0.131923	0.406143	-0.017388	0.0249336	-0.012988	0.134782	0.440346	0.342878	-0.069365	-0.280833	0.135926	0.166984	0.475163	0.638736	0.688805	0.703113	0.430697	0.601352	0.985081	1.0494	0.465293	0.630545	0.238147	0.417275	-0.104472	-0.144069	0.0035642	-0.011877	-0.303547	-0.62328	-0.240927	-0.0863245	0.221649	-0.259295	-0.433277	-0.238939	-0.112506	-0.324831	-0.203353	-0.312647	-0.320267	-0.0491136
90.9909	NaN	NaN	NaN	NaN	NaN	0.112205	0.0895892	0.477065	0.429278	0.176627	-0.155313	-0.324512	-0.28394	-0.333749	-0.183238	-0.39457	-0.474925	-0.104338	-0.162487	0.0964446	0.305393	0.20346	0.0434141	0.450106	0.0507759	0.701601	0.531381	0.426927	0.656532	0.13384	0.217381	0.122292	0.201668	-0.0306134	-0.19617	-0.374067	-0.363799	-0.495575	-0.413226	-0.0900022	-0.0930315	-0.401846	-0.214495	-0.0636761	-0.429061	-0.364184	-0.564214	-0.229959	0.059285
92.9907	NaN	NaN	NaN	NaN	NaN	-0.0619376	0.154596	0.0462864	0.00704329	-0.207779	-0.40839	-0.392589	-0.323438	-0.827907	-0.531617	-0.526322	-0.678613	-0.414644	-0.58105	-0.310329	-0.0607983	0.0526192	0.194793	0.342319	0.0324201	0.334776	0.207814	0.150793	0.450753	0.190346	0.194709	0.294236	0.328816	-0.140042	-0.276706	-0.408909	-0.519356	-0.235336	-0.222864	-0.00954016	-0.407964	-0.246839	-0.447461	-0.299366	-0.33086	-0.521566	-0.571535	-0.43362	-0.0686812
94.9905	NaN	NaN	NaN	NaN	NaN	-0.11934	0.0584011	-0.117548	-0.241282	-0.379167	-0.56453	-0.57951	-0.532686	-1.12664	-0.340832	-0.534987	-0.591948	-0.513577	-0.41019	-0.293802	0.108529	-0.082895	0.257456	0.285097	0.121859	0.412835	0.281268	0.219054	0.241381	0.261466	0.157129	0.246068	0.198189	-0.242278	-0.0328782	-0.262264	-0.309313	-0.324007	-0.481737	-0.19135	-0.598926	-0.825882	-0.509834	-0.491204	-0.376017	-0.881489	-0.724257	-0.60202	-0.0232035
96.9903	NaN	NaN	NaN	NaN	NaN	0.0209127	0.0929092	0.0389326	-0.716372	-0.439403	-0.935112	-0.771124	-0.80101	-0.915274	-0.752805	-0.755902	-0.849133	-0.481706	-0.644075	-0.409034	-0.0629611	-0.0708253	-0.100589	-0.0991304	0.0112128	-0.167669	0.039132	-0.0378816	0.0238811	0.323833	0.297806	0.188807	0.164494	-0.0810733	0.00439099	-0.318484	-0.305797	-0.365714	-0.160573	-0.432107	-0.505125	-0.921523	-0.362276	-0.977241	-0.807562	-0.953219	-1.15491	-1.46861	-0.538898
98.9901	NaN	NaN	NaN	NaN	NaN	0.0686235	0.280059	-0.132956	-0.40906	-0.467946	-0.680543	-0.46327	-0.526725	-0.59034	-0.886465	-0.715528	-0.479295	-0.0802687	-0.335417	-0.329161	-0.333174	-0.0844249	0.0108442	-0.0488625	-0.388719	-0.373134	-0.271993	0.206827	-0.0684636	0.248644	0.3388	0.200863	0.242134	-0.0668744	-0.126438	-0.394659	-0.132056	-0.307242	-0.0986637	-0.187974	-0.295412	-0.527676	-0.343835	-0.749333	-0.863334	-0.817718	-1.14052	-1.02484	-0.583248
100.99	NaN	NaN	NaN	NaN	NaN	0.156196	0.427987	-0.213996	-0.0240209	-0.126363	-0.552412	-0.37611	-0.222659	-0.354776	-0.358199	-0.16387	-0.191448	0.199976	-0.104279	-0.0363745	-0.134168	0.0475683	-0.111992	-0.091142	0.0287865	-0.296963	-0.151278	-0.224694	-0.0273738	0.0522997	-0.130456	-0.0703526	-0.0485094	-0.0677512	0.11182	-0.107245	0.0561511	0.218969	0.154724	0.176398	0.0316685	-0.12643	0.100476	-0.179035	-0.237215	-0.194213	-0.324732	-0.642977	-0.087579
102.99	NaN	NaN	NaN	NaN	NaN	-0.0522339	0.283916	-0.00935533	0.185543	0.312045	-0.126667	-0.0888	0.0173484	0.19334	0.217818	-0.0992879	0.0321492	0.173933	-0.00552084	0.234394	0.0321104	0.0792119	-0.32028	-0.13747	-0.143852	0.0172947	-0.0356127	-0.0499208	0.140504	0.250617	0.169783	-0.13547	-0.0430005	-0.175527	-0.112425	-0.0624095	-0.120972	0.0660033	0.388712	0.0763567	0.494973	0.157167	0.379772	0.0803025	-0.239025	0.032915	-0.277354	-0.34257	-0.00877093
104.99	NaN	NaN	NaN	NaN	NaN	0.256963	0.457117	0.090099	0.419648	0.337189	0.199817	-0.125857	-0.0646311	0.17745	0.473833	0.214649	0.102255	0.259131	-0.0665993	0.000250415	-0.0654707	-0.397454	-0.128717	-0.332758	-0.0802023	-0.0178179	-0.282003	-0.151451	-0.161299	0.125741	-0.0861878	0.033499	-0.0398858	0.0110555	-0.0385063	-0.109206	0.235589	0.0151641	0.476547	-0.00641115	0.305505	0.0640568	0.550211	0.144427	0.227683	0.60573	0.222236	0.271906	0.324161
106.989	NaN	NaN	NaN	NaN	NaN	0.230728	0.248034	0.365566	0.354042	0.495796	0.379521	0.0544218	0.0158337	0.210883	0.852769	0.140563	0.034021	0.00568793	-0.352302	-0.0907533	-0.499272	-0.431491	-0.0960026	-0.280994	0.0206963	0.0596336	-0.0842968	-0.115081	0.262711	0.131045	-0.11976	-0.00314207	-0.112223	-0.0399	-0.0997221	-0.133731	0.146297	-0.0509013	0.354917	0.0744921	0.159835	-0.176445	0.242617	0.204204	0.112089	0.18616	-0.081257	-0.0953188	0.218751
108.989	NaN	NaN	NaN	NaN	NaN	0.276657	0.369567	0.449917	0.491905	0.44219	0.780378	0.0433548	0.154349	0.54293	0.690021	0.365717	0.165708	-0.16202	-0.0613576	0.249154	-0.0281799	0.0232395	0.172712	-0.308489	0.20515	0.144113	-0.0197359	-0.0312836	0.249963	0.0778775	-0.0027548	0.0196714	0.216996	0.249573	-0.0510937	-0.178891	-0.147907	-0.487084	-0.060487	0.0391534	-0.462444	0.0291577	0.377181	0.00273102	0.168359	0.0676437	-0.0730949	-0.0346276	0.0896867
110.989	NaN	NaN	NaN	NaN	NaN	0.308692	0.483021	0.805259	0.236641	-0.00613336	0.485161	0.282365	0.216004	0.443854	0.448896	0.223255	-0.151874	-0.0990134	-0.181505	0.0424767	-0.210164	-0.207633	-0.101446	-0.319023	-0.0412534	0.018557	0.0131584	0.0438118	0.238971	0.214715	0.141762	0.0426842	-0.0429504	0.156535	-0.13424	-0.0381743	-0.277109	-0.344056	0.0780115	0.254174	-0.362096	0.102068	0.163596	-0.2152	0.0690632	0.0152111	-0.135229	0.284372	-0.0708712
112.989	NaN	NaN	NaN	NaN	NaN	0.377633	0.395504	0.453908	0.280389	-0.200206	-0.153615	-0.298393	-0.265166	0.106258	-0.0541147	0.200129	-0.278278	-0.229021	0.0527347	0.148227	0.0208425	0.137635	-0.274949	-0.217518	-0.204126	-0.0195955	0.0996464	0.17672	0.202611	0.138728	0.221613	0.118305	0.117494	0.15536	-0.0962716	-0.178187	-0.36507	-0.368178	-0.15968	0.122908	-0.344911	-0.00681306	0.00185305	-0.250629	-0.235675	-0.155128	-0.233814	0.0642677	-0.344055
114.989	NaN	NaN	NaN	NaN	NaN	0.441357	-0.00413243	0.458773	-0.0246999	-0.150065	-0.266969	-0.201427	-0.337459	0.229789	-0.197069	0.326972	-0.317578	-0.346073	0.0827286	0.238045	0.167676	0.405478	-0.292804	0.0675398	-0.0363258	0.183696	0.118598	0.0821125	-0.0515779	0.367302	0.264041	0.115401	0.125867	0.197574	-0.0407982	-0.175085	-0.57059	-0.315303	-0.455803	-0.0451316	-0.68952	-0.183068	-0.491503	-0.417566	-0.440846	-0.179984	-0.602432	-0.277943	-0.446469
116.988	NaN	NaN	NaN	NaN	NaN	0.400517	0.057682	0.100182	-0.0630036	-0.123035	-0.349461	-0.266418	-0.60023	-0.284929	-0.763355	0.0147317	-0.469732	-0.607638	-0.082291	-0.301211	0.0044673	-0.320275	-0.653608	-0.330213	-0.502491	-0.0673787	-0.185649	-0.227232	-0.624522	0.389204	0.220369	0.373843	0.268005	0.333448	-0.0129413	-0.420705	-0.386296	-0.291001	-0.337387	-0.362753	-0.647239	-0.704379	-0.469298	-1.08515	-0.676457	-0.40804	-0.994924	-0.291605	-0.589124
118.988	NaN	NaN	NaN	NaN	NaN	0.605024	0.203852	-0.00627233	0.00697045	0.451843	-0.200456	-0.150217	-0.927657	-0.888695	-0.200541	-0.253323	-0.464904	-0.181316	0.111824	-0.245522	0.233393	-0.184997	-0.1677	0.161002	-0.438847	-0.414926	0.126665	-0.292436	-0.186685	0.478388	-0.0685099	-0.0244221	-0.0662242	0.36261	-0.279993	-0.316336	-0.148595	0.1756	-0.164247	-0.325583	0.175177	0.120946	-0.0922294	-0.344207	-0.968003	-0.430315	-0.121881	-0.168954	0.373466
120.988	NaN	NaN	NaN	NaN	NaN	0.526881	-0.0775077	-0.162658	-0.227185	0.00865558	-0.296611	-0.207185	-0.0265536	-0.0744428	0.287808	0.556522	0.202046	0.175785	0.503024	0.279319	0.219011	0.289244	-0.0366057	0.347178	0.177531	0.141882	0.0548817	0.546908	-0.116075	-0.10147	0.220965	0.358276	0.0801284	-0.0617767	-0.78338	0.214473	-0.0105682	0.101441	0.273763	0.265106	0.463732	0.501435	0.813565	0.553589	0.0811114	-0.292082	-0.110133	-0.474166	-0.856831
122.988	NaN	NaN	NaN	NaN	NaN	0.128393	0.295904	-0.0523118	0.10879	0.165748	0.343754	0.536001	0.761785	0.472716	1.04925	0.595302	0.346846	0.501238	0.108082	0.184427	-0.177779	-0.279233	-0.0262274	0.522728	0.139296	0.78654	0.256111	0.341368	0.612837	-0.21749	0.108242	-0.000972005	-0.576818	-0.0855243	-0.825022	-0.0188782	0.15814	0.631168	1.05446	1.29971	0.817118	0.757648	0.545508	0.449491	-0.472066	-0.558665	-1.03032	-0.67503	-0.507353
124.988	NaN	NaN	NaN	NaN	NaN	0.362135	0.476451	-0.0789253	0.122057	0.434497	0.40572	0.794937	0.337096	0.916426	0.812193	0.658847	0.112725	0.27111	-0.252775	0.328892	0.00905419	-0.404608	-0.259817	-0.114839	-0.226819	0.27109	0.233887	-0.175911	-0.0403043	-0.0776321	0.0730701	0.18186	-0.234946	-0.0654556	-0.671401	-0.0253372	0.288587	0.473493	0.729624	0.945757	0.711012	0.677967	0.519855	0.60781	-0.0733211	-0.426711	-0.659557	-0.420666	-0.713433
126.987	NaN	NaN	NaN	NaN	NaN	0.381064	0.124994	0.0797459	0.100865	0.624509	0.374413	0.582593	0.31877	0.786495	0.729376	0.641109	0.143205	0.340743	-0.352136	0.192647	0.0732704	-0.618533	-0.187327	-0.321596	0.129674	0.257778	0.151375	-0.0680182	0.102401	-0.00751827	0.062839	0.239726	-0.225734	-0.0445715	-0.479409	-0.0912818	0.125565	0.2669	0.611664	0.663555	0.562729	0.626645	0.566778	0.468384	-0.161139	-0.165711	-0.405832	-0.23858	-0.180692
128.987	NaN	NaN	NaN	NaN	NaN	0.554465	0.390157	0.526726	0.157423	0.543849	0.451855	0.312667	0.333931	0.656523	0.5516	0.632323	0.0280818	0.299911	-0.538225	0.137194	0.38316	-0.280407	-0.155947	-0.263265	0.0398005	0.288594	0.183132	-0.213046	-0.192434	0.0278261	0.0949097	0.136698	-0.331459	0.169568	-0.300659	0.0299117	0.0908618	0.233935	0.548542	0.602226	0.47186	0.461681	0.688555	0.30203	0.0137327	-0.141534	-0.565463	-0.453197	-0.0716508
130.987	NaN	NaN	NaN	NaN	NaN	0.815129	0.378767	0.615353	0.681541	0.744371	0.756775	0.597055	0.477591	0.642687	0.646317	0.826941	0.52668	0.455126	-0.291659	-0.183031	0.172976	-0.223781	-0.248767	-0.348714	-0.163324	0.0686966	0.181422	-0.29135	-0.090775	0.0610529	0.0661405	-0.234546	-0.0615154	0.0806809	-0.157982	-0.0697622	0.124559	0.259735	0.435308	0.550731	0.15046	0.484192	0.796466	0.176278	-0.120399	-0.24379	-0.267748	-0.127108	0.16087
132.987	NaN	NaN	NaN	NaN	NaN	1.08594	0.476486	0.831297	0.544922	1.08281	0.786577	0.889764	0.305959	0.501961	0.524656	0.755867	0.286099	0.239823	-0.289735	-0.365544	0.156676	0.0160491	0.0476403	-0.229951	-0.0477374	-0.41374	-0.0383362	-0.430418	-0.322151	0.209314	0.0412581	0.303051	0.211917	-0.14942	-0.0450922	-0.12496	-0.254051	0.0844049	0.387685	0.553273	0.367902	0.294542	0.723117	-0.13293	-0.0900283	-0.219214	-0.255091	-0.231085	0.11232
134.987	NaN	NaN	NaN	NaN	NaN	0.463222	0.263855	0.455237	0.482226	0.689486	0.5755	0.253875	0.277482	-0.396255	-0.0619018	0.0284298	-0.13284	-0.0899288	-0.393873	-0.53038	-0.349292	-0.13509	-0.15747	-0.228352	-0.307811	-0.411263	-0.312515	-0.125529	0.0926007	0.0838127	0.122173	0.158013	0.262433	-0.167941	-0.0940771	-0.396703	-0.184636	0.0833108	0.269793	0.375038	0.0213706	-0.00558795	0.447572	0.0652853	0.141141	-0.0132299	-0.0905196	-0.416134	0.0609327
136.986	NaN	NaN	NaN	NaN	NaN	0.164976	-0.129605	0.0618676	-0.0377992	0.170264	0.133157	0.25006	-0.220302	-0.425173	-0.223702	-0.178616	-0.176194	-0.203854	-0.530933	-0.679694	-0.526197	-0.362128	-0.34624	-0.269337	-0.415931	-0.626463	-0.432999	-0.292729	-0.294267	0.297825	-0.0487167	0.482208	0.182368	-0.115386	0.0583318	-0.231485	-0.212801	-0.187304	-0.0884904	0.117602	-0.266272	-0.36333	0.00284605	-0.24365	-0.292452	-0.577283	-0.554816	-0.590817	-0.626667
138.986	NaN	NaN	NaN	NaN	NaN	0.0451529	0.0212837	0.0297631	0.184114	0.279205	0.179553	0.104328	-0.174292	-0.538128	-0.158242	-0.213489	-0.0913434	-0.42292	-0.577401	-0.491834	-0.638751	-0.39869	-0.471928	-0.182284	-0.490988	-0.856327	-0.739869	-0.356483	0.0285135	0.101536	-0.178444	0.064792	-0.0970739	-0.0500185	0.0458876	-0.062284	0.0519559	0.0865121	0.0757914	0.215745	-0.0159262	0.056095	0.104474	-0.0934376	-0.325073	-0.538915	-0.492854	-0.588823	-0.742345
140.986	NaN	NaN	NaN	NaN	NaN	-0.261073	-0.379327	-0.100861	-0.104826	0.0291991	-0.181635	-0.266471	-0.326331	-0.519365	-0.30172	-0.538882	-0.323614	-0.366421	-0.701137	-0.586686	-0.253671	-0.336992	-0.432937	-0.053566	-0.271619	-0.632337	-0.291082	-0.090163	-0.135063	0.0872133	-0.0314837	-0.110329	-0.258853	0.273179	0.106645	-0.0920824	0.0580829	0.0784955	-0.0396934	0.0388705	-0.127093	-0.0285852	0.0654823	-0.424983	-0.528233	-0.580229	-0.480541	-0.58691	-0.792536
142.986	NaN	NaN	NaN	NaN	NaN	-0.312356	-0.28534	-0.211579	-0.0220877	0.259745	-0.316497	-0.56116	-0.309397	-0.777638	0.040316	-0.438291	-0.330074	-0.401591	-0.860152	-0.69816	-0.40683	-0.23589	-0.222954	-0.279745	-0.44101	-0.415661	-0.305831	0.167948	-0.104767	0.241561	-0.0375069	-0.111688	-0.155072	0.223332	0.0807503	-0.189286	0.0746336	-0.0459277	-0.00962683	-0.24224	-0.185794	0.0143461	-0.011381	-0.224669	-0.30146	-0.426379	-0.368205	-0.638169	-0.459032
144.986	NaN	NaN	NaN	NaN	NaN	-0.565491	-0.298412	-0.630456	-0.151604	0.0654054	-0.340579	-0.385395	-0.303043	-0.525297	-0.0829665	-0.565036	-0.445354	-0.560502	-0.99366	-0.855199	-0.363704	-0.517562	-0.0424501	-0.543986	-0.441038	-0.505463	-0.103799	-0.198556	0.0120013	0.103571	0.332809	-0.0360244	-0.22062	0.339204	0.056242	-0.150714	-0.345371	-0.143368	-0.483271	-0.415414	-0.36611	-0.220031	-0.57635	-0.591385	-0.584564	-0.6042	-0.284895	-0.526623	-0.266847
146.985	NaN	NaN	NaN	NaN	NaN	-0.273966	-0.118866	-0.454255	0.0671764	0.0960821	-0.1603	-0.114902	0.111875	-0.0675824	0.1029	-0.324073	-0.192691	-0.341039	-0.535664	-0.351797	0.0751973	-0.346849	0.145028	-0.315397	-0.170454	-0.151036	0.152348	0.0879887	-0.209537	0.145358	0.238342	-0.114089	-0.0843699	0.0759576	0.12991	-0.178621	0.0485356	-0.0750537	-0.188809	-0.313138	-0.254212	-0.050406	-0.428399	-0.346257	-0.147034	-0.174577	0.267125	0.123798	0.506451
148.985	NaN	NaN	NaN	NaN	NaN	0.0662517	-0.0626122	-0.279908	-0.190083	-0.1267	-0.345481	-0.180468	0.0830937	0.120187	-0.102962	-0.0323635	-0.103596	0.0978758	-0.0197536	0.305311	0.580165	0.181959	0.542105	0.267462	0.259244	0.297013	0.301407	0.19504	0.0976433	0.27278	0.14426	0.0360613	-0.22079	-0.05508	-0.0822425	-0.102394	-0.167018	0.053019	-0.22916	-0.114392	-0.18746	-0.119747	-0.0333659	0.0796979	0.144981	0.380664	0.17889	0.588867	0.764233
150.985	NaN	NaN	NaN	NaN	NaN	0.274073	-0.0958108	-0.182901	-0.257823	0.0111425	-0.130067	-0.252798	-0.254563	-0.128422	-0.324464	-0.10289	-0.236142	-0.105481	0.355386	0.492866	0.524914	0.465007	0.704769	0.606494	0.341913	0.527294	0.397127	0.0955516	0.435255	-0.0394891	-0.257853	0.168122	-0.176669	-0.148436	0.0113858	-0.134488	0.0116513	0.087941	0.323818	0.0975214	0.106036	0.276343	0.378851	0.0567265	0.0910916	0.139367	-0.0803313	0.497947	0.761264
152.985	NaN	NaN	NaN	NaN	NaN	0.292519	-0.0957004	-0.187466	-0.342045	-0.515444	-0.200875	-0.343094	-0.309212	-0.0107477	-0.0595058	0.436436	-0.426366	-0.221683	0.409944	0.215858	0.630289	0.448634	0.0792026	0.348616	0.0918685	0.130916	0.230752	-0.162139	0.153108	-0.0194221	-0.185656	-0.128919	-0.16706	-0.139808	0.0241292	0.0466566	0.269778	0.122594	0.206598	0.28649	0.25143	0.509386	1.05378	0.0916231	0.117303	-0.0616373	-0.282874	0.369259	0.377483
154.985	NaN	NaN	NaN	NaN	NaN	0.299898	-0.162353	0.154699	-0.240261	-0.165429	-0.346634	-0.698647	-0.19054	-0.387117	0.23156	0.401236	-0.334068	0.0527632	0.461459	0.537867	0.809243	0.758605	0.393545	0.826578	0.31802	0.527891	0.42696	0.110439	0.159794	0.0391208	-0.134852	-0.412718	-0.178691	-0.429497	0.16319	-0.0346306	0.505603	0.234002	0.755783	0.488295	0.50455	0.661434	1.20492	0.34212	0.276269	0.0538773	-0.148608	0.417758	0.60519
156.984	NaN	NaN	NaN	NaN	NaN	0.400081	0.359173	0.1969	-0.0319208	0.221434	-0.643022	-0.114287	-0.0284336	0.108815	0.239134	0.519599	-0.223757	0.137442	0.564743	0.633455	1.0701	0.973082	0.63225	0.694466	0.436529	0.577679	0.47983	0.0580401	0.225315	-0.464083	-0.116462	-0.352957	-0.354279	-0.465317	-0.0908143	0.421484	0.240882	0.771134	0.748995	0.913393	0.67964	0.871688	1.25753	0.425537	0.0380123	0.0621234	-0.0282165	0.489767	0.818447
158.984	NaN	NaN	NaN	NaN	NaN	0.565511	0.392707	0.310321	0.481329	0.279646	-0.245227	0.0166429	0.0610042	0.0133882	0.199205	0.130176	-0.341645	-0.253918	-0.0422576	0.243556	0.311511	0.606982	0.299442	0.369728	0.0701655	0.304129	0.101013	0.138564	-0.18225	-0.128009	-0.175827	-0.281285	-0.401169	-0.415513	-0.0732853	0.366875	0.434965	0.701318	1.03133	0.714894	0.653503	0.904648	1.33818	0.553864	0.1088	-0.18005	-0.0230092	0.537814	0.596689
160.984	NaN	NaN	NaN	NaN	NaN	0.540539	0.574674	0.442373	0.463121	0.53611	-0.289425	0.0513566	0.305555	0.0528994	-0.0427686	0.137467	-0.65238	-0.486944	-0.679614	-0.32015	-0.173808	-0.130028	-0.273679	0.170409	-0.141066	0.0121791	-0.125963	-0.114422	-0.134578	0.00901108	-0.104685	-0.103213	-0.312151	-0.18973	-0.193325	0.0499014	0.337501	0.565264	0.345828	0.568722	0.312081	0.617464	0.882218	0.312561	-0.201588	-0.308292	-0.2421	-0.0577567	-0.193165
162.984	NaN	NaN	NaN	NaN	NaN	0.300311	0.325456	0.0765695	0.289224	0.295935	-0.181771	-0.0975983	-0.0152356	-0.0827902	0.0577284	-0.0668645	-0.919965	-0.169787	-0.534309	-0.287413	-0.589902	-0.26802	-0.459961	0.0489757	0.0985612	-0.00657943	0.242764	0.124851	-0.262575	0.34644	-0.0287723	0.0860428	-0.202339	-0.18248	-0.108779	-0.151813	0.170188	0.285774	0.357165	0.310271	-0.0633063	0.37604	0.340855	0.0717914	-0.590828	-0.317541	-0.445965	-0.237848	-0.0147365
164.984	NaN	NaN	NaN	NaN	NaN	0.264424	0.141066	-0.122453	0.256759	0.357067	-0.0937975	0.104987	0.00532378	-0.0354365	0.170258	0.149073	-0.293949	-0.0967409	-0.176347	-0.447824	-0.337218	-0.0963786	-0.178527	0.0736195	0.429613	0.106998	0.472817	0.0499161	0.346375	0.158297	-0.0970349	-0.218979	-0.195976	-0.157823	-0.0381162	-0.0411868	0.192803	0.016104	0.217676	0.340278	-0.19711	0.288105	0.349577	-0.214931	-0.274291	-0.0720477	-0.488473	-0.00169602	0.0143307
166.983	NaN	NaN	NaN	NaN	NaN	0.188063	0.34811	-0.0329333	-0.00836668	0.210268	-0.104766	-0.0833074	-0.00681427	-0.176468	0.313608	0.0434649	-0.231962	-0.000807828	-0.366009	-0.361567	-0.146269	-0.117976	-0.224449	0.158071	0.16654	0.246035	0.404509	0.0550702	0.368144	0.168041	-0.0375532	-0.159114	-0.161556	-0.134712	-0.0128172	-0.117692	0.114431	-0.0581026	0.375873	0.66238	-0.000926932	0.488511	0.491391	0.113922	-0.0149228	0.152006	-0.232794	0.320091	0.0929113
168.983	NaN	NaN	NaN	NaN	NaN	0.769226	0.684103	0.433568	0.394076	0.243742	-0.0225773	-0.106104	-0.024391	-0.283078	-0.069618	0.0196333	-0.033244	-0.188159	-0.281232	0.119976	0.286831	-0.0507869	-0.0719991	0.299903	0.200115	0.144064	0.321382	-0.0460215	0.144317	0.0256162	-0.0871932	-0.221545	0.221941	-0.492443	0.0117	-0.15215	0.340132	0.149122	0.297165	0.466656	0.359289	0.508349	0.421636	-0.0330361	-0.079608	0.0338679	-0.242094	0.234405	0.234525
Taste-Neutral
Frequency / Time	-2	-1.95	-1.9	-1.85	-1.8	-1.75	-1.7	-1.65	-1.6	-1.55	-1.5	-1.45	-1.4	-1.35	-1.3	-1.25	-1.2	-1.15	-1.1	-1.05	-1	-0.95	-0.9	-0.85	-0.8	-0.75	-0.7	-0.65	-0.6	-0.55	-0.5	-0.45	-0.4	-0.35	-0.3	-0.25	-0.2	-0.15	-0.1	-0.05	0	0.05	0.1	0.15	0.2	0.25	0.3	0.35	0.4
0.9999	NaN	NaN	NaN	NaN	NaN	-0.932704	-0.971535	-1.28266	-1.50604	-1.75034	-1.80032	-1.84577	-1.45368	-1.11339	-1.0832	-1.01635	-1.02324	-0.958301	-0.825195	-0.834447	-0.9087	-1.10481	-1.28808	-1.38522	-1.28784	-1.2007	-1.02136	-0.776487	-0.558108	-0.395898	-0.371371	-0.260348	0.0936611	0.295726	0.37784	0.347112	0.204914	0.141763	0.361083	0.522024	0.54379	0.433715	0.277284	0.260163	0.52379	1.14133	1.51594	1.66651	1.90875
2.9997	NaN	NaN	NaN	NaN	NaN	-0.775131	-0.860983	-1.12945	-1.46115	-1.67938	-1.7632	-1.72145	-1.45025	-1.18267	-1.05053	-1.08471	-1.04521	-1.01108	-0.882627	-0.881913	-0.919566	-1.17993	-1.33407	-1.33806	-1.31194	-1.19675	-1.03166	-0.845633	-0.560065	-0.415183	-0.347494	-0.226539	0.0667541	0.274849	0.312814	0.353096	0.232421	0.189927	0.42729	0.383872	0.542734	0.391365	0.270964	0.297512	0.526406	1.04823	1.40727	1.57712	1.93241
4.9995	NaN	NaN	NaN	NaN	NaN	-0.778546	-0.864347	-1.11779	-1.43883	-1.4445	-1.62855	-1.39578	-1.32194	-1.07951	-0.987852	-0.821749	-1.01826	-0.813236	-0.938514	-0.822399	-1.09546	-1.10784	-1.26062	-1.16562	-1.10114	-1.04556	-0.957645	-0.819867	-0.511585	-0.443507	-0.307709	-0.268996	0.0655886	0.313439	0.319477	0.425925	0.120256	0.166786	0.218271	0.279675	0.43414	0.464326	0.401921	0.428203	0.535316	0.989274	1.17878	1.25326	1.61283
6.9993	NaN	NaN	NaN	NaN	NaN	0.614872	0.71443	0.180245	-0.21067	-0.399365	-0.124394	-0.291771	0.199429	0.1611	0.372404	0.429558	0.495031	0.690275	0.432469	0.160824	-0.168572	-0.43126	-0.308997	-0.181441	-0.114081	-0.0720647	-0.18639	-0.186362	-0.118492	-0.335016	-0.385816	-0.596932	-0.454052	-0.00734802	0.064743	0.384049	0.542367	0.70055	0.959116	1.15488	1.33347	1.28508	1.28846	1.29144	0.97468	1.34012	1.31815	1.38811	1.65007
8.9991	NaN	NaN	NaN	NaN	NaN	0.928411	0.7565	0.568932	-0.101654	-0.219496	-0.259515	0.0758712	0.111586	0.00985276	0.0649961	0.347141	0.371299	0.449803	0.269193	-0.0868832	-0.276325	-0.572479	-0.417929	-0.339282	-0.34284	-0.151391	-0.302779	-0.265278	-0.0554999	0.0948933	-0.00167272	-0.450896	-0.167812	-0.210011	-0.201799	0.101823	0.332441	0.479925	0.818272	0.918479	1.18871	1.00744	1.0319	0.856327	0.710456	0.879006	0.838542	0.645852	0.778997
10.9989	NaN	NaN	NaN	NaN	NaN	1.04241	1.0928	0.622045	0.226638	-0.13506	-0.0845551	-0.0537649	0.053489	-0.178331	-0.252686	0.00864744	0.0186872	0.0216283	-0.212968	-0.266837	-0.553078	-0.442337	-0.293516	-0.220911	-0.396974	-0.237401	-0.182137	-0.273468	-0.148759	-0.0982607	-0.176409	-0.271015	-0.0591593	-0.282632	-0.0492216	0.293575	0.319265	0.405761	0.42039	0.625789	0.95787	0.753269	0.74875	0.746792	0.588443	0.310131	0.31918	0.266101	-0.134275
12.9987	NaN	NaN	NaN	NaN	NaN	0.222281	0.0791551	0.122787	0.0829198	-0.0249062	0.210719	0.416684	0.397542	0.107772	-0.212523	-0.218278	-0.148971	-0.348941	-0.0903186	-0.499941	-0.590545	-0.404312	-0.100468	-0.00706198	-0.247038	-0.167028	-0.33908	-0.406525	-0.218642	-0.238572	-0.40343	-0.222102	-0.15812	-0.189474	0.0569109	0.318295	0.500899	0.445687	0.436515	0.722997	0.60309	0.575891	0.602294	0.525242	0.344894	0.229152	0.14263	0.124756	-0.183613
14.9985	NaN	NaN	NaN	NaN	NaN	-0.30998	-0.199741	-0.0700991	-0.375246	-0.502379	-0.721702	-0.755693	-0.726389	-0.853412	-0.799535	-1.16179	-0.716567	-0.972682	-0.538531	-0.832975	-0.96312	-0.866977	-0.642023	-0.470232	-0.381225	-0.516437	-0.480308	-0.149786	-0.155566	0.052749	0.0220591	0.0552369	-0.151365	-0.163361	0.263159	0.11385	0.154655	-0.21837	-0.0297997	-0.183493	-0.16316	-0.365417	-0.41636	-0.431535	-0.443845	-0.385567	-0.364918	-0.321211	-0.312937
16.9983	NaN	NaN	NaN	NaN	NaN	-0.433887	-0.406889	-0.368062	-0.193475	-0.315049	-0.758946	-0.872011	-0.803262	-0.750117	-0.657535	-0.699979	-0.665175	-0.554661	-0.603974	-0.463174	-0.616153	-0.403229	-0.737079	-0.432464	-0.470998	-0.462972	-0.452798	-0.463079	-0.0974902	-0.170006	-0.276275	-0.157882	-0.0428257	-0.0476922	0.166892	0.272585	0.0565514	0.259591	0.000532129	0.18261	-0.116171	-0.0572955	-0.059816	-0.349339	-0.23764	-0.499547	-0.300836	-0.628244	-0.449464
18.9981	NaN	NaN	NaN	NaN	NaN	0.131043	0.181032	0.0552554	0.0106606	-0.116837	-0.220647	-0.278428	-0.175056	-0.196663	-0.26972	-0.207251	0.0107681	-0.241988	-0.26062	-0.187286	-0.0980306	0.240071	-0.103133	0.256833	0.182073	0.244642	0.171912	0.134761	0.216428	-0.118674	-0.235311	0.0578723	-0.266387	-0.181788	-0.0762805	0.00238022	0.0322958	0.511803	-8.64033e-05	0.244287	0.216547	0.234307	0.23589	0.436432	0.159069	0.137715	0.153854	0.199594	0.304499
20.9979	NaN	NaN	NaN	NaN	NaN	0.634765	0.445504	0.564864	0.335983	0.45073	0.549332	0.478653	0.533869	0.56864	0.331495	0.308075	0.337926	0.446387	0.302052	0.191775	0.550121	0.629546	0.325187	0.52219	0.917111	0.880802	0.77735	0.410226	0.260691	0.0254756	-0.201004	-0.0243555	-0.00873992	-0.115868	-0.128953	0.0711148	-0.158713	0.253231	-0.119676	0.208196	0.245639	0.470597	0.52501	0.712016	0.614144	0.7858	0.779328	0.859539	0.854819
22.9977	NaN	NaN	NaN	NaN	NaN	0.268052	0.0458711	-0.196101	-0.614672	-0.34116	-0.145169	-0.101855	-0.0681664	0.046799	-0.233532	-0.151188	-0.162283	-0.0527118	-0.0347899	0.238104	0.845206	0.69258	0.776474	0.975096	1.00044	0.754833	0.646708	0.572137	0.44457	0.0763851	0.0202469	-0.188716	0.0109516	-0.166597	-0.0827279	0.0418777	-0.167803	-0.0239236	-0.34808	-0.0013354	0.0453924	0.404149	0.287175	0.55087	0.462605	0.541985	0.650465	0.762291	0.976737
24.9975	NaN	NaN	NaN	NaN	NaN	0.318502	0.115256	-0.0764934	-0.560189	-0.237277	-0.215697	-0.304077	-0.289573	-0.106021	-0.139518	-0.345408	-0.199251	0.300105	0.354978	0.496323	0.67952	0.650252	0.851047	0.976267	1.36338	1.07426	0.884225	0.776954	0.415492	0.165425	-0.0442926	-0.228083	-0.0368331	-0.00911035	-0.104324	-0.11119	-0.185895	0.101057	-0.158472	-0.178391	-0.21072	0.0865881	0.244716	0.488038	0.391043	0.3506	0.274601	0.603157	0.784118
26.9973	NaN	NaN	NaN	NaN	NaN	0.225167	0.0842543	-0.183322	-0.53766	-0.704866	-0.377553	-0.679504	-0.205462	-0.127812	-0.0883544	-0.278525	-0.468329	0.0960527	0.201413	0.291402	0.365355	0.530596	0.679125	0.885242	1.14671	0.922645	0.963674	0.598249	0.443948	-0.120678	-0.0599671	-0.190207	0.0970848	0.0610356	-0.0170787	-0.191833	-0.0313482	-0.0265459	-0.333969	-0.273937	-0.214126	-0.109372	-0.0491009	0.168312	0.107396	-0.0812479	-0.0595121	0.41312	0.64796
28.9971	NaN	NaN	NaN	NaN	NaN	0.0780362	-0.0657808	-0.337726	-0.522466	-0.607386	-0.452005	-0.633497	-0.430677	-0.241662	-0.13865	-0.290052	-0.261271	0.00568746	0.271242	0.114435	0.26016	0.185056	0.296882	0.416089	0.555006	0.460628	0.584507	0.233875	0.238321	0.0578189	-0.045318	0.0479297	-0.0717453	0.10469	-0.0907894	-0.143381	-0.0757242	-0.0352938	-0.250554	-0.642434	-0.33993	-0.304568	-0.407383	-0.272044	0.139686	0.294678	0.224864	0.57539	0.651584
30.9969	NaN	NaN	NaN	NaN	NaN	0.162985	-0.130874	-0.224252	-0.173366	-0.453767	-0.272451	-0.0797625	0.192415	-0.0542445	0.236045	0.120218	0.00162721	0.171911	0.377665	0.542371	0.149362	0.101066	0.559949	0.624368	0.489578	0.591077	0.562515	0.250869	-0.099478	-0.121048	-0.0827978	0.140787	-0.0835869	0.147038	0.10999	0.0061879	-0.0727226	0.0441815	-0.041886	-0.259304	-0.184113	-0.416737	-0.464916	-0.460396	-0.213558	0.0741725	0.488568	0.656713	0.638353
32.9967	NaN	NaN	NaN	NaN	NaN	-0.255322	-0.178567	-0.393985	-0.285119	-0.396635	0.00701358	0.0551523	0.153114	-0.127751	0.270259	0.0689274	0.0456828	0.228905	0.28775	0.446974	0.171188	-0.0960229	0.2933	0.00720736	0.179232	0.486419	0.541575	0.245258	0.0616109	0.00523791	0.313743	0.163863	0.0204156	0.162774	0.136773	-0.261704	-0.44337	-0.214669	-0.195077	-0.658776	-0.838802	-0.707765	-0.486276	-0.748062	-0.356372	-0.117663	0.252859	0.677425	0.764254
34.9965	NaN	NaN	NaN	NaN	NaN	-0.0689403	0.0945579	0.0211265	0.298143	0.159248	0.186712	0.333656	0.48284	0.191923	0.333009	0.305178	0.152444	0.180136	0.185059	0.258031	0.0974865	-0.342259	0.0132336	-0.244898	-0.0805229	0.0493808	-0.041559	-0.197207	-0.389465	-0.119652	0.243146	0.232109	0.287419	0.066762	0.148702	-0.240528	-0.235611	-0.0506432	-0.12214	-0.295049	-0.566294	-0.673105	-0.437442	-0.440323	-0.284861	0.0726516	0.558949	0.766209	0.832496
36.9963	NaN	NaN	NaN	NaN	NaN	0.107073	0.159861	0.061697	0.276958	0.124104	0.389897	0.444961	0.563298	0.291227	0.41477	0.300779	0.252632	0.0946107	0.00485176	0.082229	-0.286022	-0.480221	-0.306024	-0.0991442	-0.0487089	-0.0900644	-0.143662	-0.100518	-0.428819	-0.11088	0.0842857	0.13259	0.121877	0.0629838	0.275967	0.0848217	-0.197982	-0.0665341	-0.247999	-0.160008	-0.403448	-0.399187	-0.459695	-0.414906	-0.836627	-0.334384	0.144987	0.355234	0.481209
38.9961	NaN	NaN	NaN	NaN	NaN	-0.0628241	0.212528	0.134429	0.50992	0.309283	0.490424	0.452281	0.45828	0.402504	0.412055	0.273139	0.209121	0.356461	0.117358	0.151389	-0.0232682	0.0357779	0.0587129	0.443467	0.31925	0.329608	0.242149	0.429014	0.217252	0.11257	0.291934	0.0919315	-0.168881	0.0599025	-0.0814504	0.0401784	-0.16258	-0.448898	-0.532663	-0.245798	-0.550323	-0.399248	-0.318907	-0.16708	-0.49548	-0.309861	0.0785053	0.419319	0.685813
40.9959	NaN	NaN	NaN	NaN	NaN	-0.0707173	0.0135873	0.337448	0.403123	0.477884	0.550553	0.487873	0.298542	0.519227	0.484612	0.264308	0.49654	0.259803	0.463748	0.239259	0.54127	0.21063	0.312034	0.512753	0.332984	0.178447	0.400317	0.352132	0.264668	0.409124	0.320571	0.0597979	0.124267	-0.0757753	-0.223351	-0.38323	-0.172401	-0.411086	-0.750799	-0.697171	-0.572297	-0.390303	-0.233102	-0.467009	-0.366323	-0.132384	0.00476951	0.401904	0.292207
42.9957	NaN	NaN	NaN	NaN	NaN	0.169557	0.12911	0.12154	0.404031	0.111559	0.447074	0.0872932	0.218868	0.318073	0.184271	-0.0807464	0.25808	0.130709	0.234785	0.0353314	-0.0311597	0.144424	0.28428	0.509015	0.319263	0.23896	0.168327	0.186676	0.260908	0.280243	0.254751	0.169099	-0.0286297	-0.0966446	-0.189467	-0.176657	-0.324685	-0.202372	-0.659288	-0.548725	-0.521891	-0.327853	-0.272078	-0.216663	-0.40848	-0.0807723	0.183324	0.550497	0.462585
44.9955	NaN	NaN	NaN	NaN	NaN	-0.131784	0.0150391	-0.0705808	0.24457	0.0635726	0.235155	-0.000734021	0.310578	0.0755404	0.261265	-0.143246	0.157228	0.24651	0.451617	0.324808	0.296915	0.331176	0.540274	0.561169	0.479333	0.225281	-0.0679481	0.216761	0.46185	0.654858	0.346787	0.195198	-0.112935	-0.245974	-0.235388	-0.235834	-0.400225	-0.603157	-0.713423	-0.832348	-0.61852	-0.561447	-0.415711	-0.189282	-0.121065	0.220693	0.314435	0.604982	0.660922
46.9953	NaN	NaN	NaN	NaN	NaN	0.0654339	0.261559	0.396377	0.370167	0.305423	0.145417	0.223898	0.152729	0.31531	0.26816	0.123522	0.385288	0.46515	0.453998	0.265446	0.237321	0.314105	0.438328	0.261697	0.42388	-0.0312089	-0.0537799	0.278063	0.324435	0.519064	0.346695	0.217177	0.109164	-0.0966107	-0.212359	-0.253482	-0.481708	-0.619563	-0.597009	-0.54861	-0.606406	-0.435369	-0.259059	-0.14227	0.0762011	0.354312	0.382091	0.8668	0.912253
48.9951	NaN	NaN	NaN	NaN	NaN	0.216513	0.517382	0.410085	0.24387	0.144603	0.164947	0.19452	-0.00948781	0.0312904	-0.0145531	-0.135697	0.286167	0.327237	0.16771	0.127909	0.0176309	-0.000722486	0.0647745	-0.200167	0.141881	-0.324452	-0.294965	0.128579	0.174315	0.11748	0.149087	0.211596	-0.00313727	-0.0849904	-0.0441409	-0.0850846	-0.243126	-0.218963	-0.342327	-0.438843	-0.27807	-0.242193	-0.0821217	-0.130929	0.305438	0.559073	0.907835	0.988753	1.10876
50.9949	NaN	NaN	NaN	NaN	NaN	0.521915	0.524464	0.418459	0.0955813	0.277857	0.0788865	0.0282639	-0.028221	-0.0693421	-0.069808	-0.0916933	0.200219	0.293509	-0.207696	0.0689086	-0.200299	-0.143332	-0.000820093	0.00778639	0.0709535	-0.421652	-0.214844	0.0590997	-0.0513969	-0.18551	-0.00981409	0.321004	-0.221926	0.154848	0.205545	-0.0147383	-0.24023	0.00597475	-0.247555	-0.258264	0.0450857	0.250611	-0.0438023	0.133392	0.491845	0.330208	0.800925	0.946004	1.27681
52.9947	NaN	NaN	NaN	NaN	NaN	0.52319	0.532158	0.70962	-0.0402819	0.167994	0.111389	-0.0999207	-0.130815	0.0161182	0.181532	0.179996	0.367754	0.426181	0.237596	0.292238	0.271176	0.0399733	0.218004	0.125685	0.222399	-0.233061	-0.0117592	0.238208	-0.0153936	-0.120304	0.061738	0.103092	-0.115355	0.222267	0.289959	-0.156541	-0.180248	-0.11783	-0.0340781	-0.036148	-0.0236566	0.440192	0.161164	0.165368	0.646175	0.464372	0.862434	1.17744	1.41976
54.9945	NaN	NaN	NaN	NaN	NaN	0.327536	0.0479315	0.0668781	-0.185022	0.159815	0.0490705	-0.0268805	-0.0987122	0.0821071	0.0125513	0.182332	0.352679	0.314619	0.242658	0.393457	0.222219	0.124372	0.204679	0.281563	0.0601104	-0.326434	-0.15922	0.127468	-0.0168243	-0.229101	0.271883	-0.035011	-0.153869	0.00356897	0.177713	-0.0545826	-0.0919287	0.104395	0.0761585	0.165725	0.262633	0.373604	0.231445	0.197825	0.687034	0.697948	1.02777	1.14278	1.71908
56.9943	NaN	NaN	NaN	NaN	NaN	-0.0456237	-0.2163	-0.141694	-0.107405	-0.17224	0.23413	-0.018805	0.303273	-0.0971818	-0.577832	0.250834	-0.262414	-0.0711119	-0.275193	-0.375494	-0.261728	-0.40384	-0.000770994	-0.0132385	-0.340859	-0.0512373	0.0718434	-0.0954251	-0.133908	-0.35598	0.205296	-0.329128	-0.284609	-0.120245	0.146148	0.0570761	0.421773	0.313826	0.241516	0.368063	0.344789	0.766412	0.30594	0.385079	1.08603	0.825472	1.21615	1.2753	1.69283
58.9941	NaN	NaN	NaN	NaN	NaN	1.22829	0.853652	1.21636	0.791609	0.507497	0.0445301	0.579225	0.769295	0.0650688	-0.0237284	0.494733	-0.105915	-0.171705	0.0825329	0.596854	0.442941	0.345834	0.926628	0.671969	0.843108	0.665933	1.0067	0.748274	-0.0619585	-0.182803	0.258402	0.0761967	0.277905	-0.397873	-0.54539	-0.103372	0.0988014	0.478064	0.267839	0.4525	0.895149	1.09678	0.924593	0.901316	1.1356	1.16305	1.18922	1.40703	2.24665
60.9939	NaN	NaN	NaN	NaN	NaN	1.2041	1.10708	0.942976	1.16584	0.79637	0.683884	0.790612	0.812758	0.559032	0.505067	0.484244	-0.00954115	0.61605	0.891453	0.897622	1.0789	0.747112	0.544465	0.449826	1.27083	0.54144	0.588119	-0.213457	0.179937	-0.446582	0.148506	-0.328055	0.245393	0.149456	-0.222937	0.0851519	0.042807	0.0884471	-0.011989	0.493424	0.000901327	0.649276	0.413339	0.36817	0.32994	0.938838	0.56629	1.07868	1.7284
62.9937	NaN	NaN	NaN	NaN	NaN	1.11834	1.08068	1.06928	1.06265	1.20846	0.863567	0.624112	0.311667	0.16632	-0.13494	-0.285528	-0.297813	-0.117029	0.176438	-0.165965	0.257635	0.107686	0.0763622	0.346229	0.126378	0.146668	-0.000196214	-0.689354	-0.245084	-0.14787	-0.0802747	-0.157163	-0.0543895	-0.00700228	0.358294	-0.228712	0.115727	0.392368	-0.173709	-0.214839	-0.0204653	-0.0834983	0.299595	-0.347648	-0.156623	0.19982	-0.153033	0.226459	1.01474
64.9935	NaN	NaN	NaN	NaN	NaN	0.891399	0.950073	0.819885	0.858822	0.861631	0.612652	0.510789	0.444518	0.207324	0.141409	-0.123039	-0.108198	-0.10161	-0.201923	-0.24627	-0.168439	-0.270092	0.00549362	0.071156	-0.24941	-0.126827	-0.254648	-0.777068	-0.438649	-0.124034	-0.0750318	-0.0542717	0.371414	-0.156611	0.514651	-0.493669	0.123563	0.222985	0.00776149	-0.0839627	0.096181	0.131248	-0.20172	-0.0145598	-0.355219	0.020033	-0.391146	0.179879	0.720064
66.9933	NaN	NaN	NaN	NaN	NaN	0.738783	0.790867	0.944168	0.796357	0.750621	0.558704	0.457584	0.553079	0.2036	-0.118467	-0.281445	-0.478361	-0.448507	-0.39252	-0.37501	-0.264387	-0.164729	-0.328657	0.155994	-0.388361	-0.0135249	-0.0909155	-0.632181	-0.277153	-0.263921	-0.295227	0.188222	-0.019956	0.00929484	0.382309	-0.186932	0.12797	0.272912	-0.010696	-0.194399	0.122118	-0.310801	-0.411522	-0.278076	-0.191792	-0.329484	-0.721586	-0.0573123	0.297927
68.9931	NaN	NaN	NaN	NaN	NaN	0.537535	0.444707	0.745316	0.705382	0.604674	0.420611	0.245762	0.38784	-0.0405591	-0.133993	-0.138954	-0.056133	-0.188137	-0.291919	-0.178656	-0.279492	-0.219662	-0.0523074	0.162656	-0.439951	-0.200071	-0.1949	-0.625084	-0.245375	-0.293373	-0.201687	0.0487063	-0.149062	0.152131	0.200486	-0.10006	0.329788	0.208088	-0.00804245	-0.0731025	-0.0412507	-0.296595	-0.624808	-0.458892	-0.235097	-0.519381	-0.509691	-0.0798096	0.168814
70.9929	NaN	NaN	NaN	NaN	NaN	0.451495	0.452254	0.828981	0.507408	0.439602	0.570923	0.315745	0.444742	0.139696	0.0158899	0.0405492	-0.120614	-0.172999	-0.284744	-0.0072408	-0.487282	-0.252691	-0.198696	-0.119057	-0.439501	-0.311868	-0.309948	-0.292401	-0.350056	-0.399234	-0.379821	0.125058	-0.207459	0.210521	0.1544	0.0291942	0.387785	0.336003	0.315101	0.152877	0.280807	0.0846386	-0.0592259	-0.412404	-0.174339	-0.906965	-0.432839	-0.124173	0.0444873
72.9927	NaN	NaN	NaN	NaN	NaN	0.537512	0.801457	1.00237	0.919972	0.662331	0.610846	0.49957	0.74947	0.265172	0.514396	0.0332303	0.0970724	-0.0665952	0.146527	0.219186	0.0563412	-0.0164055	0.289682	0.112125	0.136722	-0.105326	-0.264292	-0.0402814	-0.165253	-0.310385	-0.165206	-0.0629404	-0.224931	0.281857	-0.0522075	0.0322959	0.321498	0.290162	0.301349	0.447201	0.398592	0.160252	-0.160227	-0.133986	0.0833855	-0.386173	-0.294997	-0.0863063	0.489238
74.9925	NaN	NaN	NaN	NaN	NaN	0.336016	0.777182	0.67818	0.548572	0.382752	0.591281	0.354154	0.584629	0.279644	0.448854	0.147271	0.148793	0.186765	0.249983	0.163101	0.281769	0.189762	0.480555	0.525133	0.453993	0.194539	0.0629553	-0.0268253	0.0511507	-0.187174	0.113139	-0.227013	-0.23819	0.13243	-0.223277	0.135764	0.0344725	0.364952	0.213495	0.252424	0.320963	-0.082263	-0.215352	-0.562822	0.192602	-0.32566	0.065191	0.23232	0.867294
76.9923	NaN	NaN	NaN	NaN	NaN	0.139911	0.873345	0.666701	0.522414	0.473438	0.555949	0.728373	0.61753	0.45984	0.595966	0.22162	0.409411	0.479031	0.380879	0.513235	0.368446	0.288736	0.47508	0.351869	0.39499	0.278346	0.0202163	0.332774	-0.0235617	-0.0441457	0.0897991	-0.213462	-0.127572	-0.106662	-0.159055	-0.11874	0.353879	0.309392	0.4547	0.540946	0.291863	0.143246	-0.224779	-0.413687	0.108823	-0.0211061	0.34746	0.421929	1.23392
78.9921	NaN	NaN	NaN	NaN	NaN	0.519911	1.19403	1.05187	0.861194	1.00847	0.936216	1.02243	0.764963	1.20747	0.761238	0.730637	0.713059	0.781671	0.842871	0.801894	0.872702	0.746636	0.927236	0.893594	0.731851	0.351375	0.435653	0.596723	0.250337	0.0482521	0.0893074	-0.171229	-0.14154	-0.28442	0.0281399	-0.229593	0.0131993	0.353418	0.284595	0.422893	0.432694	0.261237	0.252158	0.0502681	0.333327	0.859776	0.58783	0.956131	1.46953
80.9919	NaN	NaN	NaN	NaN	NaN	0.918973	1.2763	1.07287	0.818095	1.06307	1.05615	0.847669	0.791463	0.98385	0.607516	0.582476	0.553197	0.762099	0.711798	0.581497	0.617363	0.660662	0.918348	0.731164	0.748123	0.468263	0.652741	0.524882	0.331865	0.197472	0.145919	-0.184121	-0.366861	-0.273583	-0.148241	-0.0826586	-0.0238593	0.33968	0.165254	0.253933	0.452381	0.28636	0.296478	0.536653	0.759836	0.929121	1.40758	1.4006	2.07602
82.9917	NaN	NaN	NaN	NaN	NaN	1.01352	0.998545	0.866734	0.86949	0.998653	1.25737	0.872004	0.938113	0.837641	0.632808	0.378179	0.450131	0.307627	0.305725	0.287055	0.15132	0.36442	0.5427	0.444842	0.454476	0.41015	0.635423	0.55502	0.184435	0.0502925	0.299969	0.0192254	-0.263007	0.00185739	0.0944753	-0.143435	-0.302746	0.0224695	-0.335223	-0.0164321	-0.127902	0.285051	0.425088	0.438802	0.799269	0.873483	1.29102	1.46665	1.95279
84.9915	NaN	NaN	NaN	NaN	NaN	0.597868	0.741643	0.464296	0.820084	0.671594	1.11951	0.699085	0.664681	0.745619	0.402459	0.381294	0.31738	0.363781	-0.0764697	-0.165515	-0.242448	0.0586533	0.305934	0.0349554	0.120975	0.0835722	0.034099	0.244255	-0.036073	0.102466	0.232623	0.0970841	-0.0510423	0.0618618	0.193582	-0.235448	-0.158016	-0.236388	-0.179185	-0.158165	-0.347953	-0.0379824	0.234891	0.551955	0.918291	0.920561	1.13761	1.33593	1.89606
86.9913	NaN	NaN	NaN	NaN	NaN	0.827835	0.589348	0.845275	0.578525	0.758915	0.758794	0.598499	0.64016	0.635877	0.667102	0.631908	0.686884	0.720816	0.548577	0.656909	0.268891	0.712429	0.577637	0.624922	0.504804	0.743249	0.158122	0.346201	-0.126337	0.239059	0.0915718	-0.123998	0.0111346	-0.0945168	0.0216354	-0.163663	0.0143416	0.113861	0.063756	0.059784	-0.0613133	0.0741969	0.359766	0.816528	1.12473	1.11518	1.16811	1.48114	2.31063
88.9911	NaN	NaN	NaN	NaN	NaN	0.804772	0.884554	1.00539	0.760095	0.643648	0.806813	0.594598	0.308556	0.187328	0.263805	0.0889037	0.0930629	0.259669	0.373557	0.561743	0.641426	0.576138	0.501249	0.187842	0.598987	0.617779	0.251108	0.192795	-0.214436	-0.0185475	0.07028	0.177405	0.0622224	0.0814719	-0.0314824	-0.35721	-0.00634467	0.206528	0.0887911	-0.0396291	-0.232623	0.0473052	0.294443	0.806673	0.88298	1.16849	1.14901	1.61352	2.49134
90.9909	NaN	NaN	NaN	NaN	NaN	0.694169	0.727794	0.702404	0.622055	0.670528	0.540927	0.534352	0.235153	0.345497	0.311555	0.0791176	0.295664	0.323918	0.525667	0.399352	0.48166	0.626624	0.142386	0.320055	0.278356	0.615106	-0.121362	-0.204902	-0.491721	-0.30131	-0.0144045	0.0547998	0.178302	0.242676	0.102865	0.0364214	0.0249686	0.116356	0.0937321	-0.0804614	-0.0750123	0.0282309	0.391203	0.572881	1.05489	1.01476	1.18195	1.44216	2.06789
92.9907	NaN	NaN	NaN	NaN	NaN	0.533995	0.591025	0.465106	0.427529	0.520453	0.313779	0.576794	0.229743	0.76868	0.812458	0.497619	0.514569	0.66923	0.542835	0.289395	0.612787	0.765702	0.32577	0.416763	0.351985	0.487377	0.111486	0.165639	-0.237846	0.0968796	-0.159477	0.247309	-0.150737	0.125264	-0.0448608	-0.233907	-0.0450301	0.358573	-0.000805479	-0.0988145	-0.154313	-0.138242	-0.0275783	0.119602	0.510618	0.476829	0.846882	0.972848	1.43855
94.9905	NaN	NaN	NaN	NaN	NaN	0.176051	0.194952	0.164459	0.206636	0.468	0.349593	0.283744	0.458993	0.660738	0.771579	0.610468	0.795605	0.810971	0.784686	0.511266	0.798652	0.863153	0.603357	0.439631	0.524708	0.155207	-0.0579968	0.00674307	-0.146248	-0.195373	-0.196135	0.0747819	-0.154039	0.204135	0.238147	-0.0307009	0.0643719	0.112991	-0.110489	0.0855445	-0.4843	-0.0492373	-0.430218	-0.699505	0.0810698	0.0569961	0.36784	0.511725	1.04732
96.9903	NaN	NaN	NaN	NaN	NaN	0.275796	0.189252	0.223866	0.266558	0.367749	0.638288	0.379405	0.586938	0.538934	0.629303	0.501056	0.692443	0.885507	0.841414	0.448822	0.720536	0.616641	0.556308	0.216794	0.305509	-0.0663033	0.0132873	-0.114253	-0.050685	-0.0633253	-0.291018	-0.066274	-0.173785	0.199802	0.270567	-0.00101291	0.155284	-0.00987176	-0.328853	-0.00368169	-0.700951	-0.27381	-0.58994	-0.869415	-0.159872	-0.347245	-0.060841	0.181613	0.715945
98.9901	NaN	NaN	NaN	NaN	NaN	0.366556	0.0308591	0.151243	0.0285981	0.507927	0.422838	0.233174	0.437931	0.428949	0.618069	0.585729	0.711617	0.529141	0.691369	0.395078	0.394936	0.265077	0.339263	0.100121	0.0626314	-0.0442329	0.52826	0.13598	0.228651	0.209087	0.168936	-0.0549871	-0.0163395	-0.0241306	-0.0652031	-0.180347	-0.089173	-0.201185	-0.340362	-0.311952	-0.559695	-0.508879	-0.666748	-0.939963	-0.116846	-0.366646	-0.258109	-0.0467637	0.692068
100.99	NaN	NaN	NaN	NaN	NaN	-0.0779428	0.124294	0.127881	0.056437	-0.0609721	0.096522	0.101821	0.232211	0.186659	0.318483	0.451373	0.641616	0.643017	0.298867	0.352422	0.15431	0.141517	0.128565	0.174939	-0.0537699	-0.304159	0.094766	0.211128	-0.0930981	0.0341121	0.0779643	-0.13907	0.231595	0.251967	0.197179	-0.315724	0.0758652	-0.370325	-0.607482	-0.51879	-0.620436	-0.8328	-1.12487	-1.19339	-0.575191	-1.04824	-0.563597	-0.417538	0.274445
102.99	NaN	NaN	NaN	NaN	NaN	0.0253856	0.24403	0.278798	0.102725	0.284115	0.232988	0.126831	0.408957	0.163136	0.214493	0.397763	0.362537	0.394472	0.195543	0.36462	0.127385	0.139099	0.314233	0.197146	0.00776228	-0.126455	0.285575	0.202243	0.290817	0.0564426	0.409839	-0.0739281	-0.0125506	0.107967	-0.0237091	-0.222307	-0.220808	-0.370597	-0.617756	-0.555217	-0.820142	-0.71727	-0.922256	-0.633609	-0.488485	-0.940345	-0.57014	-0.598174	0.159938
104.99	NaN	NaN	NaN	NaN	NaN	0.257176	0.511637	0.350348	0.248006	0.400069	0.0524553	-0.199691	0.114793	0.0505435	0.440135	0.444016	0.607321	0.450391	0.339846	0.338025	0.471931	0.365363	0.527546	0.379973	0.429844	0.15823	0.49815	0.194046	0.0762376	0.0657893	0.00297805	-0.209049	-0.135771	-0.000966925	-0.0957147	0.101555	0.0474055	0.134696	-0.16177	-0.324401	-0.303888	-0.448713	-0.647638	-0.314549	-0.311911	-0.890561	-0.136404	-0.414075	0.36872
106.989	NaN	NaN	NaN	NaN	NaN	0.299056	0.813202	0.573191	0.477959	0.57927	0.282354	0.355454	0.279673	0.640722	0.572796	0.498263	0.530465	0.557895	0.251783	-0.0969498	0.217836	0.394153	0.237788	0.162283	-0.0274321	0.0446542	-0.0909776	0.0973959	-0.201152	0.22664	0.092179	0.0146337	-0.0982439	-0.141693	0.013485	0.156626	0.0655384	-0.148919	0.125283	-0.0523571	-0.15463	-0.105257	-0.576352	-0.010635	-0.327879	-0.474019	-0.043042	-0.0523019	0.688759
108.989	NaN	NaN	NaN	NaN	NaN	0.744489	0.951054	0.603379	0.73871	0.579143	0.300503	0.439645	0.411526	0.292988	0.112514	0.051922	0.449617	0.602058	0.219908	0.117233	0.355463	0.324897	0.42151	0.239044	-0.216146	-0.0781004	-0.226624	-0.202155	-0.085594	0.0933006	-0.261046	-0.199515	-0.0131295	-0.00912722	0.128814	0.102216	0.126851	0.0970445	0.125706	-0.156398	-0.297489	0.0732601	-0.114731	-0.131481	0.182729	-0.0755657	-0.0438283	0.397648	0.625166
110.989	NaN	NaN	NaN	NaN	NaN	1.17009	0.819365	0.733015	0.623424	0.534089	0.468959	0.526307	0.600998	0.65426	0.688499	0.525698	0.645804	0.613938	0.638654	0.248946	0.494307	0.429722	0.586507	0.398275	0.133182	0.086206	-0.264885	-0.162203	0.0699954	0.0505919	-0.348787	0.233468	0.160125	-0.245681	0.109628	-0.0274506	-0.233998	0.189538	0.228283	-0.0981511	-0.146409	0.269338	0.133302	0.0170035	0.187822	0.417703	-0.0623371	0.774305	1.13935
112.989	NaN	NaN	NaN	NaN	NaN	0.596023	0.509641	0.324935	0.411836	0.322623	0.401248	0.315943	0.297939	0.74898	0.17413	0.398966	0.674231	0.71181	0.668741	0.687933	0.697964	0.653859	0.609593	0.736907	0.202906	0.0662759	0.0446415	-0.0594889	-0.0449369	-0.0488531	-0.330961	0.0538673	-0.0290077	-0.0117644	0.066631	-0.0820962	0.127556	0.274292	0.240144	0.0749323	0.0630323	0.0700658	0.374593	0.141735	0.261055	0.469259	0.101576	0.782555	1.02292
114.989	NaN	NaN	NaN	NaN	NaN	0.683394	0.486895	0.445045	0.342403	0.419823	0.33538	0.327708	0.619569	0.61167	0.401081	0.407473	0.583264	0.876963	0.469585	0.641449	0.469672	0.371981	0.43376	0.562938	-0.0941779	-0.144974	-0.31871	0.0550817	-0.161018	-0.170679	-0.251763	0.0472737	0.00252834	-0.154341	0.31499	-0.353634	0.148098	0.503534	0.402257	0.434071	0.0569058	0.439328	0.457498	0.0937203	0.789943	0.292067	0.282332	0.765969	1.44732
116.988	NaN	NaN	NaN	NaN	NaN	0.445902	0.0109952	-0.0250923	-0.148559	-0.184951	0.00772181	-0.395294	0.219671	0.0335174	-0.0315923	0.0388887	0.134723	0.204252	-0.0234972	-0.0450546	0.147258	0.0233298	0.0259984	0.0179555	-0.13468	-0.578324	-0.461106	-0.167094	-0.133108	-0.551967	-0.573436	0.277522	0.15725	0.290513	0.495409	-0.302251	-0.13381	0.325882	-0.223533	0.188119	-0.16393	0.344208	0.544698	-0.181239	0.763009	-0.171672	0.152757	0.0480431	0.818469
118.988	NaN	NaN	NaN	NaN	NaN	0.488481	0.105625	-0.238626	-0.096645	-0.427354	-0.0430737	-0.227533	0.39532	-0.0708897	-0.520146	0.217505	0.384166	0.411494	0.183693	0.288348	-0.0253927	0.635006	0.192092	-0.335432	0.696898	-0.242181	-0.0747047	0.116045	-0.477212	-0.859096	-0.26268	0.299101	-0.0314367	0.234875	0.443025	-0.0222445	-0.0351835	0.524462	-0.256847	-0.00566323	0.0868803	0.395865	0.448921	0.693127	0.668344	0.214467	0.822401	0.527425	1.39649
120.988	NaN	NaN	NaN	NaN	NaN	1.14987	0.520183	-0.0843587	0.225605	0.267783	-0.0938964	-0.0567755	0.374672	-0.279239	-0.396502	0.41118	-0.593019	-0.367069	-0.519346	-0.165866	-0.655334	-0.265608	-0.349404	-0.0238474	-0.357771	-0.151358	-0.0418809	-0.0941442	-0.604492	-0.216188	-0.583977	0.437919	-0.0927482	-0.0303282	0.250244	0.523871	-0.210981	0.359148	0.113314	-0.0573389	0.166002	0.183544	0.628868	-0.234508	0.86114	-0.21288	0.779843	0.387389	0.70476
122.988	NaN	NaN	NaN	NaN	NaN	0.812762	0.473238	0.651089	0.400934	0.479213	0.430186	0.478566	0.289158	0.172985	-0.260626	-0.056615	-0.382627	-0.861254	-0.308184	-0.492718	-0.745081	-0.338336	-0.263735	0.0856333	0.358954	-0.104175	0.291628	0.419916	0.219251	-0.0972524	-0.357766	-0.0102715	-0.400311	-0.222468	0.19384	0.136759	-0.0979516	0.547889	0.0167148	0.433688	-0.0542118	0.550464	0.609497	-0.317409	0.751404	-0.594887	0.692974	0.32104	0.544381
124.988	NaN	NaN	NaN	NaN	NaN	0.271819	0.209675	0.224606	0.37849	0.521227	0.606836	0.445309	0.342795	0.0917284	-0.086438	-0.0919401	-0.0732423	-0.624473	-0.380693	-0.503733	-0.589829	-0.0817225	-0.124511	0.381659	0.0794945	0.010169	-0.0292873	0.69126	0.0887742	0.0465808	-0.214603	0.215118	-0.476773	0.0185737	-0.0558928	-0.0854304	0.0537354	0.356292	-0.237479	0.355856	-0.0628801	0.454307	0.121424	-0.153089	0.249926	-0.631592	0.0708255	-0.0560972	0.540428
126.987	NaN	NaN	NaN	NaN	NaN	0.313898	0.213499	0.84349	0.574753	0.753828	0.935584	0.798795	0.622853	0.326051	0.270133	0.168969	0.206429	-0.106236	-0.271765	-0.1756	-0.330355	0.0945814	0.17317	0.188246	0.296149	0.422863	0.210511	0.64646	0.223452	-0.0896575	-0.23554	-0.119247	-0.10738	0.158346	0.291025	-0.17075	0.142549	-0.129255	-0.189692	-0.054295	-0.0459222	0.321481	-0.256023	-0.280255	0.0637166	-0.305072	0.131847	0.00784024	0.718749
128.987	NaN	NaN	NaN	NaN	NaN	0.373549	0.334825	0.768528	0.598949	0.847669	0.773518	0.733212	0.633698	0.323737	0.481196	0.149652	0.277549	-0.162583	-0.437281	-0.133227	-0.101728	0.0576988	0.379527	0.377893	0.409019	0.680647	0.105405	0.627954	0.405637	-0.125215	-0.0860801	-0.180056	-0.171657	0.0483598	0.280502	-0.0546238	0.241072	-0.423863	-0.245261	0.118218	-0.161691	0.196174	-0.265473	-0.263892	0.125284	-0.144002	0.12897	0.0708594	0.739468
130.987	NaN	NaN	NaN	NaN	NaN	-0.198617	0.117828	0.293032	0.510109	0.471164	0.663578	0.707633	0.605122	0.323901	0.401212	-0.0574402	0.159454	0.274127	-0.323884	-0.234405	-0.0116174	0.350967	0.328567	0.457129	0.476848	0.581654	0.118409	0.476226	0.540487	0.0501333	0.12606	-0.375606	-0.0984498	0.209757	0.119458	-0.648797	0.215143	-0.258172	-0.162211	0.000332055	-0.139338	0.118214	-0.0364873	-0.0661638	-0.0102705	0.175364	-0.0270723	0.337309	1.08689
132.987	NaN	NaN	NaN	NaN	NaN	-0.120546	0.143494	0.0746463	0.484378	0.617917	0.365715	0.401181	0.544082	0.227113	0.448294	-0.277702	-0.327104	0.106118	-0.109655	-0.0140242	0.133167	0.0776923	0.273583	0.495918	0.21822	0.517315	0.274717	0.169066	0.368363	-0.112343	0.331856	-0.105184	0.333846	-0.0530549	0.109167	-0.463579	-0.0518644	-0.45065	0.0118849	-0.210877	0.128203	-0.259229	-0.188997	0.117718	0.261269	0.656056	0.51312	0.419556	0.858539
134.987	NaN	NaN	NaN	NaN	NaN	-0.00572277	0.272459	0.0767071	0.277966	0.133129	0.128478	-0.00556851	0.0893606	0.129513	0.0275082	-0.249738	-0.276283	0.0314915	-0.0757195	-0.0135186	0.0943429	0.0207929	0.0927359	0.228396	0.159494	0.203538	0.0751636	-0.360919	0.224945	-0.175277	0.0539849	-0.216809	0.230012	-0.0593424	0.174649	-0.177501	-0.160741	0.0736947	-0.00650503	0.184304	0.352019	-0.0104052	0.265793	0.139132	0.652401	0.564469	0.801865	0.503019	0.833659
136.986	NaN	NaN	NaN	NaN	NaN	0.410992	0.795421	0.00348844	0.389741	0.292217	0.479568	0.253174	0.262245	0.301994	0.351548	0.0118454	0.153259	0.239174	0.259557	0.213442	0.424992	0.253272	0.299932	0.764175	0.426072	0.108261	0.113003	-0.21913	-0.197573	0.0342298	0.141061	0.16114	-0.107388	0.0929074	-0.13225	-0.243594	-0.0523333	0.273753	-0.0593282	0.333942	0.311401	0.126159	0.429784	0.486513	0.874029	0.848276	0.952196	0.904064	0.840136
138.986	NaN	NaN	NaN	NaN	NaN	0.21783	0.181927	-0.0285183	0.0913386	0.0730642	0.296841	-0.00167291	-0.0263976	0.268423	0.0842009	-0.0522569	-0.0392611	0.0840246	-0.0741265	0.00946407	0.12998	0.251923	-0.142959	0.166271	0.421586	0.0379241	0.125084	-0.150742	-0.294969	0.0142961	-0.170921	0.230784	-0.00427729	0.0785797	0.0199606	-0.203208	-0.112803	0.39752	0.307201	0.303834	0.688209	0.658218	0.581225	0.793769	1.08347	0.881798	0.981228	0.769637	0.950557
140.986	NaN	NaN	NaN	NaN	NaN	0.647271	0.278387	0.239354	0.326088	0.198347	0.430129	0.354647	0.296974	0.135325	-0.0904848	0.15416	0.184123	0.0694067	0.0693746	-0.0128692	-0.218954	-0.23135	0.171186	0.147194	0.112681	0.0419588	0.184909	0.0904145	-0.147477	-0.1346	-0.309156	0.255529	-0.163969	-0.119957	0.227926	0.140029	0.0506938	0.161618	0.315388	0.518404	0.537599	0.676902	0.692732	0.696312	0.976742	0.612956	0.858302	0.452297	0.424879
142.986	NaN	NaN	NaN	NaN	NaN	0.621668	0.472328	0.311478	0.301049	0.208957	0.311716	0.418627	0.465818	0.0841209	0.224242	0.486401	0.62893	0.534396	0.309433	0.00426549	0.45093	0.3193	0.546257	0.4293	0.594731	0.13426	0.139379	0.227649	0.141224	-0.0331276	0.0290775	-0.102543	-0.221083	-0.1441	0.00566509	-0.0043633	0.0798284	0.230792	0.253584	0.430556	0.272091	0.677928	0.715382	0.691752	0.658304	0.193107	0.57024	0.367916	0.700413
144.986	NaN	NaN	NaN	NaN	NaN	0.606998	0.510069	0.650549	0.713413	0.397146	0.400302	0.434293	0.789768	0.130792	0.353037	0.5614	0.820361	0.620934	0.501002	0.393278	0.674574	0.575032	0.756737	0.687656	0.543525	0.526382	0.373308	0.516946	0.23596	0.0757053	-0.0527937	-0.00716015	0.00801147	-0.130018	-0.268396	0.052248	0.0149868	0.0532111	0.0262257	0.0354032	0.152491	0.551237	0.535766	0.432761	0.58431	0.099505	0.874796	0.591087	1.19963
146.985	NaN	NaN	NaN	NaN	NaN	0.182151	0.113075	0.420144	0.580851	0.0260204	0.210454	0.0936405	0.500378	0.0781942	0.0893492	0.316666	0.201763	0.279612	0.0452482	0.0371989	0.183992	0.472712	0.530035	0.520514	0.642398	0.645707	0.681706	0.527693	0.545139	0.198698	-0.0424518	-0.0438497	-0.203509	-0.348864	-0.0923022	-0.0519837	0.0259443	-0.0475148	-0.18222	0.0606022	0.0468779	0.347776	0.0382996	-0.153537	0.355986	-0.149328	0.530846	0.324227	0.893671
148.985	NaN	NaN	NaN	NaN	NaN	0.3406	0.31173	0.305981	0.209582	-0.207379	-0.191899	-0.0142202	0.171926	-0.132228	-0.055388	-0.159404	-0.052383	0.210108	0.171604	0.0442018	0.429963	0.701803	0.807229	0.730885	0.86799	0.672453	0.674215	0.618669	0.340637	0.199726	0.26934	0.154424	0.133297	-0.0408319	-0.215673	-0.394974	0.100954	-0.648865	-0.645659	-0.369334	-0.638977	0.0186127	0.00652771	-0.371771	0.157332	0.0464121	0.613048	0.532047	1.31362
150.985	NaN	NaN	NaN	NaN	NaN	0.215302	0.237095	-0.00880113	-0.035499	-0.337676	-0.311485	-0.163155	0.166621	-0.236828	0.0655959	0.052048	-0.0438342	0.272308	0.134479	0.151678	0.518845	0.617906	0.385212	0.629326	0.872137	0.416868	0.303565	0.647191	0.360254	-0.208065	0.0376484	0.257613	0.0523065	0.2152	0.108821	-0.372977	-0.0588044	-0.467591	-0.638223	-0.527613	-0.921474	-0.136384	-0.211384	-0.422768	0.120677	0.0209118	0.363501	0.599208	1.30122
152.985	NaN	NaN	NaN	NaN	NaN	0.214059	-0.00334967	0.207934	0.118734	-0.0484935	0.268959	0.0283119	0.476948	0.178538	0.0723258	0.0811543	0.269721	0.203484	0.179704	0.37838	0.377481	0.257009	0.532834	0.306893	0.462715	0.0335331	0.191697	0.490641	0.288024	-0.128207	0.172246	0.326309	0.20047	0.100713	-0.0201587	-0.533911	-0.214442	-0.269555	-0.674378	-0.11873	-0.489472	-0.303112	-0.25772	-0.439713	-0.152761	0.148621	0.0786209	0.556397	1.00822
154.985	NaN	NaN	NaN	NaN	NaN	-0.185793	-0.067634	-0.116432	0.0307793	0.00762302	0.0898159	0.217015	0.33877	0.0675269	0.142147	-0.149429	0.0786347	0.176705	-0.158422	0.038433	0.148533	0.229575	0.279202	0.28238	0.629775	0.18299	0.175655	0.301349	0.339284	-0.326923	-0.0454934	0.212006	0.0364475	0.0351036	0.258115	-0.207684	-0.197821	-0.154293	-0.475522	-0.395042	-0.525524	-0.314742	-0.141657	-0.161099	0.0780709	-0.0247363	-0.0431316	0.290071	0.344586
156.984	NaN	NaN	NaN	NaN	NaN	0.0308103	0.00805474	0.073183	0.22986	0.141938	0.313162	0.0513538	0.541125	0.078369	0.248724	0.21162	0.481674	0.523661	0.210108	0.245809	0.608078	0.383514	0.400316	0.568609	0.249463	0.0962889	-0.144652	0.414861	0.0898133	-0.199074	0.049828	0.170444	-0.117598	-0.0653466	0.199825	0.0534802	-0.0791491	-0.120774	-0.300936	-0.639858	-0.512189	-0.444512	-0.142552	-0.358663	0.0465977	-0.158395	0.118307	0.35514	0.88831
158.984	NaN	NaN	NaN	NaN	NaN	-0.138952	-0.109828	-0.140442	-0.160226	0.261268	0.273081	-0.00254647	0.295322	0.207939	0.214582	0.292477	0.52402	0.428656	0.160562	0.417593	0.660303	0.643851	0.320377	0.659346	0.295559	0.102241	-0.0380247	0.297054	0.0272069	-0.285774	-0.16106	0.20416	-0.0572581	-0.217298	0.358564	-0.150182	0.00793723	0.227039	-0.197709	-0.464251	-0.28703	-0.190687	-0.25247	-0.176232	0.052516	-0.431379	-0.300626	-0.0202514	0.235859
160.984	NaN	NaN	NaN	NaN	NaN	0.158852	0.231579	0.290471	0.384868	0.493866	0.332009	0.268663	0.233824	0.374169	0.352594	0.39744	0.336534	0.474273	0.366411	0.531897	0.744201	1.03432	0.816148	0.940766	0.898788	0.579226	0.322869	0.331386	0.0395759	-0.20366	-0.0715599	0.333535	-0.0500071	-0.254442	0.0933649	-0.0919493	-0.0594191	0.229785	0.00263545	-0.247594	-0.282338	-0.179054	-0.117277	-0.308002	0.134011	-0.357154	-0.0478666	-0.598026	0.257326
162.984	NaN	NaN	NaN	NaN	NaN	0.585773	0.266759	0.465666	0.558512	0.405813	0.0942048	0.202525	-0.0258322	0.572934	0.0576558	0.337388	0.330508	0.526072	0.474288	0.652532	0.963744	1.0697	0.930569	1.24776	1.15409	0.950421	0.507632	0.374157	-0.258208	-0.312532	-0.162366	0.521337	-0.0409639	0.0184215	-0.0362341	-0.0468072	0.0787562	0.179401	-0.0134542	-0.161854	-0.29212	-0.283504	-0.158976	-0.27089	0.204908	-0.463322	-0.270944	-0.470976	0.0274712
164.984	NaN	NaN	NaN	NaN	NaN	0.504376	0.350325	0.337552	0.302669	0.185641	0.138385	-0.11979	-0.0568516	0.339832	-0.106805	0.0995649	0.405176	0.685937	0.54699	0.821566	0.811431	1.03283	0.893512	0.965746	1.0643	0.716929	0.310953	0.0849369	-0.0893633	-0.0957749	-0.204989	0.181037	0.0135775	0.042969	0.00882406	-0.0713218	-0.0169716	0.215183	0.0519243	-0.0360197	-0.292868	-0.0598285	0.129433	-0.512209	0.118798	-0.686446	-0.430675	-0.715784	0.0798446
166.983	NaN	NaN	NaN	NaN	NaN	0.249379	0.0779863	-0.0507761	-0.133445	-0.331117	0.00103883	-0.566475	-0.426095	-0.0374402	-0.532965	-0.371723	0.222837	0.161407	0.304725	0.321115	0.0920675	0.631774	0.390306	0.326946	0.838819	0.502968	0.380716	0.00193937	-0.249507	0.0189684	-0.176779	0.23601	0.137801	0.0169436	0.173367	-0.569972	-0.0339747	0.371902	-0.14295	-0.0978645	-0.223821	0.104136	-0.231866	-0.358231	-0.127542	-0.82147	-0.329277	-0.380391	-0.227275
168.983	NaN	NaN	NaN	NaN	NaN	0.231812	0.0609099	-0.231123	-0.0863455	-0.445599	-0.252004	-0.642057	-0.459679	-0.352512	-0.658519	-0.612552	0.0207647	0.0948519	-0.00257315	0.0141705	0.056165	-0.0499705	0.244277	-0.0172024	0.330398	0.55874	0.246147	0.0451834	-0.120198	0.013927	-0.118438	-0.0689418	0.0942955	0.0396078	0.342887	-0.243803	0.0614277	-0.0269279	-0.308849	-0.221905	-0.5722	0.0158478	-0.268236	-0.434013	-0.342892	-0.450593	-0.227536	-0.634552	-0.115897
HFB Trace
Palatable
Activity (Z)	0.101596	0.108547	0.115346	0.121631	0.126792	0.130862	0.133501	0.135068	0.136459	0.137967	0.139595	0.141262	0.143186	0.145756	0.149046	0.152828	0.156563	0.16032	0.163894	0.166908	0.169138	0.170362	0.17094	0.172501	0.176074	0.181429	0.188233	0.19622	0.204883	0.213592	0.221835	0.229507	0.236374	0.242419	0.247934	0.252857	0.257095	0.260685	0.263539	0.265724	0.267514	0.269218	0.271094	0.273387	0.27672	0.280915	0.285495	0.290182	0.294538
SEM (Z)	0.480894	0.479959	0.478764	0.47732	0.475719	0.474076	0.472511	0.471064	0.469654	0.468253	0.466912	0.465684	0.464637	0.46384	0.463235	0.462675	0.461992	0.461174	0.460104	0.458682	0.456846	0.454562	0.451807	0.449075	0.446633	0.444296	0.441902	0.439316	0.436439	0.433201	0.429566	0.425525	0.421136	0.416571	0.412042	0.407713	0.403653	0.399858	0.396335	0.393124	0.39029	0.387837	0.385693	0.383766	0.382131	0.380859	0.379881	0.379134	0.378492
Time (s)	-1.999	-1.998	-1.997	-1.996	-1.995	-1.994	-1.993	-1.992	-1.991	-1.99	-1.989	-1.988	-1.987	-1.986	-1.985	-1.984	-1.983	-1.982	-1.981	-1.98	-1.979	-1.978	-1.977	-1.976	-1.975	-1.974	-1.973	-1.972	-1.971	-1.97	-1.969	-1.968	-1.967	-1.966	-1.965	-1.964	-1.963	-1.962	-1.961	-1.96	-1.959	-1.958	-1.957	-1.956	-1.955	-1.954	-1.953	-1.952	-1.951
Taste-Neutral
Activity (Z)	0.220224	0.224	0.227843	0.23178	0.236092	0.241337	0.247675	0.255008	0.263275	0.272263	0.281579	0.290796	0.299664	0.308051	0.315762	0.322657	0.328752	0.334375	0.339453	0.343761	0.347262	0.350507	0.353409	0.355686	0.357035	0.357509	0.358061	0.359419	0.36209	0.366931	0.374104	0.38377	0.395632	0.409308	0.424311	0.440011	0.455785	0.471128	0.485685	0.499374	0.512396	0.525276	0.538086	0.550285	0.561206	0.570369	0.57811	0.584948	0.591129
SEM (Z)	0.333024	0.331636	0.330209	0.328833	0.327542	0.32635	0.325338	0.324593	0.324149	0.324007	0.32414	0.324501	0.32505	0.325735	0.326498	0.327274	0.32799	0.328562	0.328946	0.329154	0.329219	0.329179	0.329066	0.328883	0.328605	0.328185	0.327608	0.326905	0.326192	0.325549	0.324994	0.324489	0.32402	0.323513	0.322868	0.321982	0.320796	0.319305	0.317558	0.31568	0.313912	0.31249	0.311532	0.311061	0.31106	0.3115	0.312291	0.313324	0.314518
Time (s)	-1.999	-1.998	-1.997	-1.996	-1.995	-1.994	-1.993	-1.992	-1.991	-1.99	-1.989	-1.988	-1.987	-1.986	-1.985	-1.984	-1.983	-1.982	-1.981	-1.98	-1.979	-1.978	-1.977	-1.976	-1.975	-1.974	-1.973	-1.972	-1.971	-1.97	-1.969	-1.968	-1.967	-1.966	-1.965	-1.964	-1.963	-1.962	-1.961	-1.96	-1.959	-1.958	-1.957	-1.956	-1.955	-1.954	-1.953	-1.952	-1.951
[truncated: 5,000 more columns]

## Sheet: Figure1E
Palatable
Frequency / Time	-2	-1.95	-1.9	-1.85	-1.8	-1.75	-1.7	-1.65	-1.6	-1.55	-1.5	-1.45	-1.4	-1.35	-1.3	-1.25	-1.2	-1.15	-1.1	-1.05	-1	-0.95	-0.9	-0.85	-0.8	-0.75	-0.7	-0.65	-0.6	-0.55	-0.5	-0.45	-0.4	-0.35	-0.3	-0.25	-0.2	-0.15	-0.1	-0.05	0	0.05	0.1	0.15	0.2	0.25	0.3	0.35	0.4
0.9999	NaN	NaN	NaN	NaN	NaN	-0.0304277	0.0724687	0.130129	-0.0850188	-0.0292598	0.0286786	0.0525172	-0.157054	-0.190911	-0.319697	-0.448424	-0.688289	-0.920019	-1.25555	-1.34144	-1.18032	-0.859229	-0.701515	-0.249938	-0.170564	-0.179386	-0.190886	-0.234798	-0.336953	-0.348592	-0.304417	-0.116036	-0.164857	-0.249536	-0.0672404	0.266768	0.515352	0.663065	0.722145	0.459165	0.365515	0.479878	0.752305	1.0938	1.04456	1.17143	1.29224	1.46539	1.74397
2.9997	NaN	NaN	NaN	NaN	NaN	0.130678	0.164047	0.17441	0.078734	0.149207	0.162358	0.202442	0.0808678	-0.0680822	-0.220725	-0.487166	-0.67697	-0.907556	-1.26177	-1.34196	-1.25732	-0.956977	-0.626236	-0.305993	-0.0761077	-0.0700864	-0.0217235	-0.0189621	-0.097213	-0.240197	-0.278046	-0.240778	-0.276274	-0.243348	-0.0876107	0.316843	0.396873	0.631885	0.600881	0.425496	0.438534	0.525516	0.739379	1.17739	1.18662	1.47375	1.53994	1.64857	1.89851
4.9995	NaN	NaN	NaN	NaN	NaN	-0.0924	0.0231328	0.275911	0.370195	0.312802	0.184604	0.148916	-0.0793041	-0.145615	-0.28761	-0.385037	-0.515367	-0.751059	-1.17682	-1.24719	-1.11702	-0.621538	-0.43006	-0.188628	0.0628998	0.0778167	0.0409834	-0.0291382	-0.235918	-0.37865	-0.172825	-0.217921	-0.0988591	-0.0844487	-0.0699878	0.269488	0.320606	0.574519	0.627945	0.492624	0.516326	0.661678	0.849709	1.11137	1.06063	1.29716	1.40085	1.73277	1.95204
6.9993	NaN	NaN	NaN	NaN	NaN	-0.0468207	-0.158128	0.0748043	0.204039	0.081216	-0.0796657	-0.0739519	-0.500706	-0.559393	-0.809831	-0.788703	-0.956108	-1.35549	-1.41316	-1.56067	-1.21055	-0.759109	-0.790371	-1.01177	-0.938007	-1.01149	-1.01532	-1.10331	-1.25945	-0.984523	-0.696214	-0.661975	-0.310117	0.0295186	0.463128	0.784073	0.893597	1.02884	0.986779	0.847649	0.743886	0.657039	0.599147	0.440679	0.0602615	-0.277582	-0.341639	-0.449037	-0.460276
8.9991	NaN	NaN	NaN	NaN	NaN	0.465007	0.409327	0.499928	1.09955	0.90913	0.987858	0.583573	0.474094	0.332949	0.0713656	0.156528	-0.273241	-0.606637	-0.59303	-1.1014	-1.09842	-0.528205	0.000669148	-0.256062	-0.477346	-0.372516	-0.64912	-0.797034	-0.621617	-0.809009	-0.635968	-0.722369	-0.488834	-0.50732	0.407124	0.85963	0.936403	0.974972	1.00746	1.20355	1.02756	0.91058	0.463978	0.424469	0.221276	0.344684	0.521066	0.409111	0.60546
10.9989	NaN	NaN	NaN	NaN	NaN	1.06524	0.738261	0.903758	1.4822	1.269	1.19389	0.928653	0.835179	0.476401	0.0866659	0.185757	-0.248858	-0.829614	-0.669549	-0.950652	-0.993388	-0.545609	-0.248246	-0.357318	-0.303759	-0.128777	-0.147126	-0.280531	-0.0558465	0.181693	-0.32137	-0.277074	-0.0267317	-0.156336	-0.191541	0.173297	0.337932	0.278369	0.24266	0.731095	0.215468	0.724932	0.532085	0.532973	0.67458	0.691989	0.456151	0.97542	0.849096
12.9987	NaN	NaN	NaN	NaN	NaN	0.529767	0.507835	0.301412	1.03825	1.08612	1.03103	1.14188	0.954116	0.95544	0.423977	0.673214	-0.0623053	-0.0707023	-0.167791	-0.251512	-0.261115	-0.116104	-0.373998	-0.00582553	-0.202851	0.358038	0.179507	-0.0844242	-0.0807629	0.0220267	-0.478312	-0.547404	-0.120902	-0.149659	0.278033	-0.119043	0.523668	0.53138	0.429199	1.23564	0.519036	0.997206	0.89939	0.689443	1.02858	0.446348	0.525581	0.871704	0.987326
14.9985	NaN	NaN	NaN	NaN	NaN	0.784577	0.678232	0.795486	0.802411	1.00919	0.653546	0.398285	0.779537	0.579586	0.638759	0.213993	0.0463265	0.280385	0.479995	0.382958	0.480855	0.454232	0.192218	-0.0388319	0.0527963	0.329545	0.224995	0.135448	-0.0374199	0.238339	-0.0739178	-0.00655709	-0.0222622	0.411663	-0.249545	-0.505815	-0.11762	0.288714	0.251914	0.703729	0.577496	0.358677	0.7436	0.471968	1.14841	0.522881	0.748461	0.739761	1.2575
16.9983	NaN	NaN	NaN	NaN	NaN	0.576615	0.299233	0.470833	0.390112	0.536373	0.0977036	0.215177	0.4732	0.333209	0.775439	0.143031	0.116209	0.0882267	0.142028	0.376377	0.523281	0.24825	0.37847	0.076159	0.27828	0.49388	0.578398	0.506784	0.210536	0.314264	-0.0117241	-0.0726855	0.0398853	0.257781	-0.189621	-0.306447	-0.342613	0.0471143	-0.0794163	0.0966714	0.279423	0.205434	0.386824	0.209746	0.553836	0.136568	-0.018117	0.59128	0.440219
18.9981	NaN	NaN	NaN	NaN	NaN	0.253066	-0.215837	0.033775	-0.0694582	0.272119	-0.0369227	0.0344496	0.237844	0.28453	0.263837	0.223809	0.163624	0.137547	-0.119569	0.0371018	0.360102	0.136384	0.256577	-0.13367	0.176302	0.331577	0.55719	0.432419	0.39544	0.175603	0.0401482	0.0321914	-0.16147	0.173001	-0.080175	-0.519296	-0.226026	0.104042	0.0524716	0.618574	0.763464	0.05659	0.311945	-0.306338	-0.40341	-0.317103	0.207859	0.261738	0.318343
20.9979	NaN	NaN	NaN	NaN	NaN	0.354707	0.255933	0.365041	-0.0181353	0.130008	-0.00722331	0.0718454	0.149369	0.126634	0.205279	0.34706	0.419996	0.338915	0.290138	0.42205	0.517517	0.23751	0.405865	-0.124262	-0.111509	0.315919	0.330239	0.354102	0.239171	0.0514741	-0.30794	-0.194008	0.189966	0.301855	0.0609632	-0.313592	0.0214571	-0.0989028	0.175487	0.38953	0.52259	-0.13225	0.10032	-0.136734	-0.460639	-0.278318	0.0488936	0.197167	-0.0387963
22.9977	NaN	NaN	NaN	NaN	NaN	0.0766775	0.0344046	-0.312112	-0.027563	0.142081	-0.157936	-0.00183695	0.0370697	0.255342	0.340496	0.443443	0.437516	0.243523	0.23559	0.377445	0.369883	0.523942	0.394061	0.240942	0.0145459	0.238305	0.192852	0.0390736	-0.026202	-0.240516	-0.429544	-0.251177	0.291874	-0.0338379	0.0132867	0.128359	0.299522	0.187172	0.279348	0.3312	0.302189	0.346488	0.00495449	0.00992125	-0.364464	-0.472615	-0.066047	0.22305	-0.0426226
24.9975	NaN	NaN	NaN	NaN	NaN	-0.134369	0.240731	-0.0422131	0.422581	0.299356	0.361079	0.0379711	0.422307	0.380363	0.208444	0.146421	0.494494	0.325795	0.330813	0.160039	0.438422	0.346922	0.236436	0.22423	0.178861	-0.0178577	-0.0441855	-0.330222	-0.326293	-0.57133	-0.716802	-0.289519	0.154861	0.0958057	0.0170983	0.322198	0.636409	0.472377	0.616798	0.695085	0.581773	0.407348	0.0363052	0.106376	-0.0506079	-0.391223	0.356125	0.204189	0.177207
26.9973	NaN	NaN	NaN	NaN	NaN	0.0571571	0.426264	0.33382	0.376059	0.442324	0.323327	0.325498	0.650209	0.692325	0.683902	0.383206	0.658562	0.521655	0.213375	0.146839	0.0306199	-0.0642186	-0.351806	-0.450799	-0.363868	-0.287651	-0.371536	-0.319375	-0.413926	-0.296583	-0.445127	-0.272167	-0.0684994	0.0857189	0.00291375	0.307435	0.485766	0.486065	0.698797	0.748869	0.820614	0.594689	0.341918	0.0721546	0.155783	-0.706704	-0.146564	-0.685576	-0.334377
28.9971	NaN	NaN	NaN	NaN	NaN	0.20021	0.417143	0.2696	0.350264	0.398758	0.393417	0.49955	0.574289	0.665818	0.719046	0.41377	0.503943	0.328852	0.0316482	-0.0750691	-0.146748	-0.0612395	-0.153847	-0.202546	-0.0694456	-0.13637	-0.557386	-0.444512	-0.275613	-0.388581	-0.478735	-0.206535	-0.221865	-0.136061	-0.0172616	0.387812	0.534384	0.637714	0.835145	0.743086	0.872281	0.419031	0.149227	0.138046	0.139649	-0.717605	-0.423591	-0.792344	-0.750474
30.9969	NaN	NaN	NaN	NaN	NaN	-0.320786	-0.175071	0.0207577	0.0838462	0.0700183	0.183823	0.0946596	0.166238	0.185986	0.280311	-0.0399771	0.13235	-0.0339883	0.09745	-0.131209	-0.0963377	-0.0761475	-0.197755	-0.224764	-0.156305	-0.329093	-0.577491	-0.549775	-0.363792	-0.536148	-0.369062	-0.284735	-0.207415	-0.0713752	0.129786	0.497831	0.396061	0.633627	0.724498	0.410108	0.659852	0.476361	0.0852732	-0.12755	-0.495172	-0.81856	-0.441446	-0.999056	-1.00423
32.9967	NaN	NaN	NaN	NaN	NaN	-0.216831	0.00233429	0.226286	0.139591	0.291325	0.337723	0.156903	0.651522	0.436683	0.630465	0.547943	0.637994	0.455129	0.467757	0.285571	0.554099	0.466001	0.27024	-0.0543183	0.0205913	-0.140895	-0.0410075	-0.453083	-0.231211	-0.481609	-0.486174	-0.153704	-0.404233	0.0311351	0.102232	0.224347	0.739741	0.479143	0.694367	0.657861	0.840191	0.815955	0.456295	0.41231	-0.236375	-0.181923	-0.365663	-0.422243	-0.608263
34.9965	NaN	NaN	NaN	NaN	NaN	0.288809	0.328054	0.550535	0.532672	0.6361	0.426221	0.472264	0.249455	0.245723	0.33411	0.132987	0.197037	0.364661	0.0764754	0.132178	0.403954	0.360426	0.506695	0.313718	0.173081	0.280695	0.119119	-0.00799539	-0.0385458	-0.0349518	-0.23128	-0.293302	-0.313605	-0.026817	-0.00978738	0.214739	0.198323	0.47149	0.624851	0.673966	0.6937	0.794505	0.545401	0.622212	0.0924037	0.161955	0.00451487	-0.311062	-0.483318
36.9963	NaN	NaN	NaN	NaN	NaN	0.0691057	-0.131575	-0.0172161	0.0474496	0.125401	-0.0147982	0.049773	0.0443592	0.120624	0.0142565	0.0507298	0.218308	0.329635	-0.00837798	-0.0269948	0.00449534	0.00338067	0.0381897	0.0629397	0.156537	-0.0223247	-0.150607	-0.292143	0.0600304	-0.115229	-0.0189506	-0.277569	0.139524	-0.178307	0.0880297	0.078956	0.217564	-0.0177793	-0.0399744	-0.0604348	0.116144	0.0790785	0.197551	0.217162	0.0107235	-0.045092	-0.450614	-0.639083	-0.748359
38.9961	NaN	NaN	NaN	NaN	NaN	-0.395424	-0.344722	-0.250152	-0.0159806	0.0238045	0.270939	0.295711	0.308899	0.156496	-0.101415	0.305693	0.259617	0.294643	0.0400537	0.0370601	0.128434	-0.0958916	0.112646	-0.0128813	0.019876	-0.0110289	-0.0486607	-0.218776	-0.102641	0.0374069	-0.34101	-0.199123	-0.108036	-0.128446	-0.00373721	0.234713	0.330756	0.232292	0.0482071	0.182239	0.238584	0.2552	0.0698736	0.0325761	-0.194539	-0.231459	-0.284401	-0.715778	-0.443984
40.9959	NaN	NaN	NaN	NaN	NaN	0.27304	0.198147	0.12262	0.316574	0.337148	0.219142	0.290137	0.478589	0.0269439	0.0931572	0.0753536	0.360214	0.461753	0.69497	0.273974	0.252275	-0.0164109	0.487695	0.36055	0.130848	-0.0965382	-0.333659	-0.370331	-0.110402	-0.0979915	-0.158555	-0.110521	-0.182448	-0.159493	0.0685065	0.44239	0.0921636	0.174536	-0.0412261	0.449433	0.0805792	0.192968	0.473603	0.41989	0.24324	0.0715654	-0.142499	-0.193997	-0.307864
42.9957	NaN	NaN	NaN	NaN	NaN	0.596245	0.655699	0.633176	0.6421	0.681282	0.719523	0.780629	0.873716	0.519206	0.205554	0.280345	0.33126	0.450691	0.344031	0.0799098	0.050808	-0.0762951	0.559151	0.591394	0.392236	-0.00329507	-0.066204	0.0180851	-0.117785	-0.0207856	0.171805	0.0156768	-0.135874	-0.0577775	-0.0662475	-0.00618734	0.161311	0.0445043	0.417531	0.415217	0.448268	0.357542	0.778141	0.54003	0.460214	0.156833	0.317131	0.14201	0.0211367
44.9955	NaN	NaN	NaN	NaN	NaN	0.725572	0.784423	0.683606	0.620387	0.9141	0.84442	0.659878	0.687396	0.764144	0.451213	0.581731	0.704989	0.545774	0.36671	0.0674931	0.162828	-0.263597	0.137994	0.35316	0.105107	-0.454016	-0.171128	-0.279578	-0.292883	-0.132479	0.129139	-0.135969	-0.00232506	0.099345	0.154065	0.0711947	0.10241	-0.0139373	-0.0807324	0.205772	0.299194	0.255787	0.573576	0.616652	0.575771	0.401229	0.617555	0.506233	0.276142
46.9953	NaN	NaN	NaN	NaN	NaN	0.392442	0.417321	0.60577	0.881604	1.09774	1.23228	1.10298	1.30706	1.21868	1.10555	0.796841	0.615891	0.377326	0.442849	0.101147	0.28092	-0.323421	0.226033	0.089777	-0.0549856	-0.531173	-0.316751	-0.192684	-0.124222	0.101397	0.0186999	0.19232	-0.108059	0.0793897	-0.0429937	-0.17805	-0.0750387	0.12102	0.0431111	0.114393	0.604757	0.120827	0.678365	0.449968	0.555566	0.411855	0.494402	0.40273	0.36706
48.9951	NaN	NaN	NaN	NaN	NaN	0.220266	0.593729	0.654075	0.901562	1.03448	0.994552	0.868124	0.86521	0.76923	1.09158	0.367081	0.847503	0.475266	0.33167	0.0885738	0.11352	0.0460127	0.0793196	0.176166	-0.0370501	-0.375313	-0.213338	-0.169287	0.0679584	0.0273854	0.0378552	-0.0440552	-0.0786961	-0.145056	-0.0334966	0.0699446	0.118609	-0.0269756	-0.18923	0.184883	0.428808	0.0451573	0.331797	0.485278	0.260692	0.175807	0.222611	0.424677	0.0851112
50.9949	NaN	NaN	NaN	NaN	NaN	0.0518528	0.54215	0.432734	0.602897	0.756956	0.89184	0.754006	0.802073	0.76531	0.802332	0.351644	0.682147	0.295185	0.0164916	-0.143694	-0.00841625	0.144545	-0.220703	-0.131246	-0.105415	-0.46216	-0.459384	-0.21129	-0.0223982	-0.0496338	-0.00225512	-0.155855	-0.175404	-0.0312408	0.153765	0.0305798	0.164387	0.0746846	0.00278785	0.308855	0.557311	0.294355	0.569034	0.301298	0.165039	0.102027	0.163367	0.0644707	-0.0458801
52.9947	NaN	NaN	NaN	NaN	NaN	-0.0218316	0.434739	0.647602	0.673319	0.714181	0.905624	0.78243	0.899666	0.970183	0.809759	0.29956	0.215086	0.093612	0.00628977	-0.383065	-0.0834677	0.200368	-0.360736	-0.267783	-0.271004	-0.233706	-0.479744	-0.410915	-0.103164	-0.11429	-0.233534	-0.150833	-0.209445	-0.219192	0.330864	0.211803	0.265978	0.170074	0.021929	0.23463	0.0982589	0.189775	0.367518	0.162706	0.0984725	0.0781966	0.0567871	0.0426483	-0.291825
54.9945	NaN	NaN	NaN	NaN	NaN	-0.357602	0.390097	0.797998	0.716499	0.702493	0.811104	0.694309	0.868986	0.973336	0.726382	0.570127	0.279313	0.272258	0.141008	-0.0287465	0.116566	0.0840777	-0.00254917	-0.171245	-0.34184	-0.482095	-0.487718	-0.247176	-0.142541	-0.0626912	-0.0889545	-0.0152699	-0.0808134	0.0845871	0.0916792	0.0239434	0.0572308	0.124341	0.246973	0.364674	0.318382	0.579219	0.491714	0.23736	-0.182635	-0.0948022	-0.444541	-0.687872	-0.916989
56.9943	NaN	NaN	NaN	NaN	NaN	-0.340834	0.0921871	0.560988	0.428985	0.926282	1.00221	0.898412	1.05148	1.32444	0.964752	0.916976	0.519271	0.688157	0.300639	0.0992573	0.48087	0.492816	0.238938	0.153342	0.0477869	0.16158	0.427909	0.354994	0.312795	0.0766808	0.375531	-0.056409	-0.194884	-0.381029	-0.375055	-0.375901	0.144633	0.373298	0.572688	0.772103	0.744027	1.04984	0.993545	0.647632	-0.00481308	-0.203458	-0.0873562	-0.205536	-0.254354
58.9941	NaN	NaN	NaN	NaN	NaN	0.0551736	0.0483264	0.674382	0.566501	1.02595	0.81082	1.07018	0.733936	0.979582	0.603653	1.26861	0.535214	0.833406	0.770904	0.87189	0.987309	0.771038	0.932256	0.40361	0.233305	-0.00241528	0.550236	0.234643	-0.191143	0.0359033	0.0676475	-0.0455691	-0.775096	-0.49585	-0.00389995	-0.0765059	0.457652	0.820938	0.602702	0.651691	0.958022	1.50725	1.31928	1.02416	0.673433	0.776266	0.707456	0.488139	0.397632
60.9939	NaN	NaN	NaN	NaN	NaN	0.727854	0.055467	0.750468	0.498027	0.310985	-0.0105322	-0.195701	-0.0138889	-0.472991	-0.237798	-0.63363	-0.174848	-0.647379	-0.404461	-0.375789	-0.130204	0.36955	0.29227	0.0739151	0.476724	-0.0718436	0.475201	-0.230658	-0.255351	-0.0279023	0.0237557	0.169039	0.531035	-0.0824728	0.0155256	0.0424755	0.113664	-0.619062	-0.432967	-0.155057	0.160102	-0.0167682	0.166053	-0.0353087	0.0698795	0.378352	0.327257	0.157892	0.572404
62.9937	NaN	NaN	NaN	NaN	NaN	0.0390185	0.167754	0.105956	0.541725	0.133021	0.0782671	0.13709	0.101269	-0.0993333	0.353456	-0.0253368	0.140528	0.306585	0.219788	0.320659	0.633434	0.406432	0.656762	0.28081	0.404956	0.585939	0.476788	0.474309	0.41231	0.289804	-0.0512765	0.0885069	-0.0213951	-0.235307	-0.0168963	-0.0828242	-0.262219	-0.170189	-0.38457	0.173817	-0.234425	-0.379104	-0.181873	-0.551478	-0.351433	-0.370069	-0.413332	-0.335813	-0.19917
64.9935	NaN	NaN	NaN	NaN	NaN	0.506339	0.550222	0.536868	0.658719	0.329807	0.315846	0.382563	0.147412	-0.0201805	0.233618	-0.238195	-0.103061	-0.0353572	-0.0674388	0.290413	0.397965	0.328289	0.276793	0.194311	0.34253	0.428748	0.266985	0.126736	0.223916	0.121585	0.00845506	-0.00922328	0.00695898	0.128248	0.0461402	-0.109991	-0.128172	-0.311878	-0.409149	-0.129175	-0.38893	-0.526006	-0.591155	-0.492559	-0.798251	-0.641477	-0.804068	-0.449092	-0.355237
66.9933	NaN	NaN	NaN	NaN	NaN	0.208029	0.558871	0.716591	0.503914	0.543813	0.333361	0.347054	0.319265	0.227497	0.240035	-0.164144	-0.0976024	0.0441479	0.185191	0.327085	0.560165	0.32581	0.334589	0.153878	0.146703	0.253073	0.0685833	-0.123117	0.147014	0.0225178	0.0255555	0.18592	-0.17534	-0.141341	0.124391	-0.0722498	0.0663937	-0.202889	-0.387511	0.0308446	-0.518176	-0.604188	-0.420848	-0.697252	-0.660462	-0.807739	-0.70399	-0.367437	-0.330265
68.9931	NaN	NaN	NaN	NaN	NaN	0.448423	0.570643	0.725988	0.709692	0.77968	0.671172	0.695853	0.636414	0.513384	0.329453	-0.135004	-0.146865	0.0440532	0.107203	0.170326	0.522198	0.264685	0.429255	0.288287	0.159956	0.224389	-0.100726	-0.157273	-0.0482128	-0.171138	0.18151	-0.014403	-0.0268921	-0.165791	-0.0424971	0.086778	0.220146	-0.0370855	-0.281273	-0.137287	-0.305982	-0.422842	-0.36226	-0.413775	-0.514152	-0.677821	-0.363155	-0.418556	-0.0775597
70.9929	NaN	NaN	NaN	NaN	NaN	0.866776	0.740226	0.783529	0.675343	0.84576	0.784498	0.808076	0.567893	0.777879	0.348858	0.104332	0.132445	0.309094	0.163422	0.361432	0.516541	0.290227	0.488377	0.306588	0.0808432	0.110872	-0.0458963	-0.2603	-0.104907	-0.230776	0.30494	0.0181215	0.0173876	-0.294521	-0.0712608	0.108358	0.228969	-0.0124953	0.00969764	-0.263488	-0.224057	-0.257802	-0.0188002	-0.0677437	-0.478772	-0.375505	-0.270371	0.0762147	0.300894
72.9927	NaN	NaN	NaN	NaN	NaN	1.02742	0.876776	1.0502	1.18884	1.40385	1.37918	1.293	0.985822	1.23485	0.495804	0.771497	0.422561	0.666065	0.252108	0.540319	0.341285	0.540655	0.390492	0.762517	0.450815	0.207171	-0.0715908	-0.391082	-0.399965	-0.199152	-0.0440688	-0.221291	-0.161089	-0.177893	-0.038931	0.296374	0.517735	0.337502	0.322509	-0.117059	0.0025983	0.0825868	0.313122	0.284132	0.0124079	-0.22601	-0.0271386	-0.122371	0.335063
74.9925	NaN	NaN	NaN	NaN	NaN	1.22508	1.43997	1.44727	1.67316	1.7431	1.54144	1.40528	1.23156	1.08606	0.623201	0.91371	0.519643	0.433882	0.398275	0.256556	0.298498	0.254099	0.411528	0.36795	0.179423	-9.70214e-05	-0.259594	-0.446982	-0.391376	-0.453224	0.0470569	-0.00287208	-0.246097	-0.19518	-0.131616	0.372731	0.457837	0.42629	0.498232	0.391772	0.584363	0.589162	1.14616	0.664666	0.784401	0.48805	0.580188	0.538813	0.648502
76.9923	NaN	NaN	NaN	NaN	NaN	1.41442	1.38684	1.37195	1.75711	1.72754	1.73903	1.64193	1.45116	1.26978	0.94172	1.05239	0.651025	0.473695	0.35917	0.180703	0.0793712	0.446492	0.394678	0.419582	0.47543	0.389585	0.221165	0.272201	-0.104974	-0.21492	0.0991243	0.148014	-0.177722	-0.148238	-0.270268	0.161294	0.228103	0.239238	0.519236	0.323825	0.665096	0.808946	0.985266	0.983329	0.783892	1.10293	0.939762	0.955304	0.784544
78.9921	NaN	NaN	NaN	NaN	NaN	1.20694	1.42837	1.62146	1.54821	1.81663	1.91946	1.72893	1.55209	1.38946	1.176	1.08885	0.877728	0.781292	0.844998	0.331611	0.405557	0.478877	0.617234	0.497537	0.549167	0.405428	0.440962	0.15313	0.220415	0.233896	0.177753	0.12999	-0.273258	-0.438807	-0.200011	-0.1661	0.104385	0.152477	0.417439	0.55426	0.873577	0.811154	1.14278	1.02583	0.946881	0.949971	1.04228	0.940219	0.62255
80.9919	NaN	NaN	NaN	NaN	NaN	1.16767	1.5561	1.65813	1.67557	1.96723	2.17569	1.84964	1.94821	1.73798	1.38668	1.15574	1.03383	1.04354	0.687245	0.419625	0.302038	0.456213	0.513049	0.559451	0.636622	0.526579	0.625217	0.377895	0.278556	0.171626	0.0334841	0.231891	0.0276472	-0.337309	-0.19442	-0.241038	-0.0716768	0.0575641	0.423321	0.717375	0.912826	1.04499	0.765125	0.762762	0.791857	0.855876	0.942986	0.754818	0.567903
82.9917	NaN	NaN	NaN	NaN	NaN	1.78923	1.91523	1.81075	1.97312	2.11623	2.23081	1.94656	1.92543	1.77445	1.35629	0.835137	1.08251	0.870861	0.702428	0.553406	0.417493	0.66868	0.78421	0.602265	1.00886	0.825507	0.735863	0.263108	0.244892	0.309466	-0.0900456	0.109071	0.0855285	-0.194105	-0.167123	-0.253742	-0.157096	0.0735183	0.329989	0.867283	1.07846	1.17325	0.975265	0.856468	0.708615	0.853223	0.903745	0.671737	0.802684
84.9915	NaN	NaN	NaN	NaN	NaN	1.40746	1.64902	1.44288	1.60383	2.15529	2.14127	1.92072	1.90149	1.88561	1.69012	1.09459	1.17842	0.904496	0.827792	0.469	0.697208	0.635724	0.682172	0.616095	0.88751	0.644677	0.740811	0.401799	0.20949	0.193065	-0.037275	-0.113192	-0.0156594	-0.0901244	-0.125806	-0.14837	-0.0785429	0.185318	0.16701	0.403778	0.512222	0.68073	0.494891	0.684646	0.734768	0.869059	0.894193	0.699939	1.07228
86.9913	NaN	NaN	NaN	NaN	NaN	1.2205	1.34588	1.41169	1.44409	1.80036	1.73699	1.58135	1.6216	1.59655	1.45781	1.13362	1.01988	0.794052	0.85615	0.375056	0.778614	0.624415	0.539933	0.608603	0.610305	0.607622	0.710373	0.329786	0.172187	0.191786	0.123141	-0.0209153	-0.0510657	-0.343001	-0.209438	-0.0182412	-0.0101599	0.135489	-0.0210296	0.287086	0.101785	0.615234	0.549859	0.761759	0.600559	0.548499	0.505767	0.485172	0.521731
88.9911	NaN	NaN	NaN	NaN	NaN	1.12192	1.42874	1.45698	1.58045	1.65877	1.52783	1.44638	1.11654	1.47105	0.869898	0.71881	0.623609	0.606175	0.45141	0.226096	0.601086	0.568906	0.567429	0.527135	0.555911	0.354566	0.344162	0.195265	0.185357	0.115032	0.174775	-0.0283851	-0.0592811	-0.382157	-0.22083	-0.0592135	0.211593	0.0259294	0.0586705	0.390735	0.280416	0.445813	0.885629	0.839893	0.675145	0.620273	0.388775	0.602639	0.530964
90.9909	NaN	NaN	NaN	NaN	NaN	1.12217	1.3912	1.52615	1.56382	1.60954	1.5	1.2835	1.12826	0.936682	0.863165	0.557314	0.508059	0.771543	0.331141	0.572981	0.724846	0.75225	0.846717	0.755714	0.620583	0.538678	0.448286	0.661303	0.332137	0.147614	0.297686	0.100828	-0.152057	-0.147885	-0.598196	-0.12007	0.138858	-0.0751263	-0.167857	0.0612036	-0.112312	-0.059669	0.70499	0.569466	0.31735	0.186658	0.0424363	0.284092	0.168558
92.9907	NaN	NaN	NaN	NaN	NaN	0.785219	1.32505	1.4994	1.33966	1.40623	1.06132	0.915712	0.72849	0.510716	0.627862	0.135715	0.283894	0.327266	-0.0225162	0.302773	0.360785	0.523783	0.629437	0.665972	0.511185	0.496175	0.205585	0.512445	0.358782	0.188024	0.437115	0.0647345	0.00623233	-0.0839086	-0.440699	-0.179226	-0.168835	-0.261884	-0.462398	-0.225518	-0.183673	-0.122339	0.0462935	0.339389	0.0847314	-0.147148	0.0350868	0.221327	0.0558308
94.9905	NaN	NaN	NaN	NaN	NaN	0.813874	1.05924	1.37369	1.44558	1.21935	1.23927	0.807056	0.66262	0.446922	0.381289	-0.233738	0.190236	0.116097	-0.104394	0.308285	0.252283	0.549401	0.580771	0.979614	0.778933	0.741937	0.384218	0.54705	0.384482	0.405556	0.290015	0.0994713	-0.024778	-0.119369	-0.317622	-0.238953	-0.264005	-0.300428	-0.461161	-0.218086	-0.293271	-0.0849698	0.0688808	0.126577	0.0323359	0.234692	0.335901	0.33348	0.175942
96.9903	NaN	NaN	NaN	NaN	NaN	0.92532	1.11246	1.46602	1.37994	1.38372	1.02937	0.803407	0.555864	0.608696	0.403685	0.134617	0.122218	-0.165457	0.0550718	0.227907	0.202616	0.598096	0.654403	0.900963	0.85729	0.964853	0.679194	0.573044	0.459833	0.425229	0.337695	0.178608	-0.360291	-0.129412	-0.397468	-0.254649	-0.304516	-0.0714019	-0.216228	0.308498	0.355753	0.435614	0.664539	0.461303	0.391925	0.508153	0.177617	0.304992	0.154586
98.9901	NaN	NaN	NaN	NaN	NaN	1.23918	1.27583	1.29193	1.49437	1.28986	1.33882	0.884788	0.760533	0.88979	0.703218	0.515127	-0.00415465	-0.397168	0.22694	0.134816	0.784099	0.521141	0.727152	0.879799	1.07157	0.887223	0.912507	0.564856	0.458547	0.251421	0.138884	-0.175385	-0.379149	-0.221381	-0.170828	-0.119864	-0.0183256	0.167929	0.16046	0.359796	0.642685	0.567253	0.372617	0.214353	0.380329	0.0331654	0.245006	0.209572	0.207588
100.99	NaN	NaN	NaN	NaN	NaN	1.04168	1.10723	1.13524	1.63554	1.65922	1.52067	1.21796	1.02373	0.943	0.323962	0.292791	-0.0404978	-0.150799	0.291639	0.629748	0.788464	0.487	0.852864	1.12738	0.983445	0.94544	0.703773	0.549709	0.109059	0.0941997	-0.0646974	-0.438883	-0.187827	-0.312804	-0.139992	-0.0204694	0.467364	0.406703	0.47482	0.531864	0.572461	0.960195	0.821521	0.702546	0.491078	0.300513	0.464928	0.484867	0.581264
102.99	NaN	NaN	NaN	NaN	NaN	1.17099	1.22502	1.39418	1.28992	1.54996	1.37963	1.33676	1.03852	1.09844	0.457754	0.404774	0.0263196	-0.00411798	-0.000384161	0.474107	0.6568	0.401405	0.413346	0.653044	0.571707	0.564464	0.634082	0.18355	-0.154606	-0.176334	-0.240762	-0.499729	-0.122259	-0.451045	-0.0772453	-0.0930371	0.892916	0.697973	0.633494	0.606307	0.831473	1.41589	1.41014	1.14287	0.917963	0.296734	0.835938	0.671415	0.757203
104.99	NaN	NaN	NaN	NaN	NaN	1.35801	0.981951	1.34762	1.38085	1.53982	1.07166	0.854561	0.646438	0.60561	0.32071	0.221761	0.0555743	-0.193744	0.121392	0.189341	0.482874	0.175768	0.300339	0.0893281	0.444756	0.19937	0.443837	0.00712787	-0.423017	-0.444404	-0.0940199	-0.314502	-0.0562496	-0.37523	0.00537259	-0.0222776	0.743042	0.771024	0.798406	0.775177	0.947209	1.30041	1.42417	1.24324	0.89259	0.340715	0.551447	0.777202	0.698157
106.989	NaN	NaN	NaN	NaN	NaN	1.15154	0.968104	1.00721	1.31787	1.34288	0.953327	0.732047	0.706105	0.347072	0.0923158	-0.422832	-0.281569	-0.131931	-0.117594	0.0875652	0.034895	0.0443386	0.0869446	0.000303255	0.268307	0.246055	0.0512405	-0.204242	-0.450358	-0.455268	0.00668227	-0.115707	-0.00800887	-0.340035	0.0832429	-0.0935001	0.675643	0.544398	0.641208	0.434297	0.592062	0.835474	0.933346	0.766532	0.57288	-0.0182489	0.18251	0.17214	0.432688
108.989	NaN	NaN	NaN	NaN	NaN	1.02933	0.956988	0.919583	1.02068	1.23578	0.703109	0.520966	0.638781	0.603028	0.197124	-0.129533	0.036648	-0.0102442	-0.00124547	0.0775653	-0.0640268	0.142119	-0.0134669	0.0773166	-0.101762	-0.0319399	-0.452765	-0.558682	-0.812486	-0.527328	-0.313036	-0.0391468	-0.0497232	-0.153285	0.309434	0.289386	0.599125	0.487789	0.538775	0.159544	0.450976	0.548492	0.856335	0.574481	0.462253	-0.0415891	0.218293	0.0626172	0.0726775
110.989	NaN	NaN	NaN	NaN	NaN	1.22692	1.2479	1.43962	1.40272	1.43727	1.21219	0.817069	0.694534	0.971441	0.286802	0.0766957	-0.0569554	0.0209528	0.36705	0.213353	0.144317	0.127978	-0.0616227	0.0846694	0.0559443	0.202252	-0.249554	-0.261357	-0.680523	-0.62799	-0.354614	0.0130653	-0.00706822	-0.00481663	0.170772	0.147461	0.462988	0.684304	0.683545	0.668264	0.77978	0.679633	0.82099	0.914929	0.803106	0.358414	0.0190405	0.243732	0.246421
112.989	NaN	NaN	NaN	NaN	NaN	0.960976	1.34151	1.35044	1.34674	1.38967	1.1662	0.710619	0.594212	0.700722	0.235167	-0.125841	-0.264835	-0.347933	0.160021	0.399624	0.139989	0.122412	-0.0142978	-0.120921	-0.109686	0.187741	0.138013	-0.195589	-0.435183	-0.472799	-0.13544	0.130543	-0.137089	0.134494	0.0247423	0.185814	0.195982	0.424653	0.492677	0.468948	0.709848	0.393006	0.96439	0.718948	0.531331	0.382467	-0.0323859	0.185502	-0.0584812
114.989	NaN	NaN	NaN	NaN	NaN	0.665459	1.10378	1.19296	1.08952	0.916334	0.882828	0.520524	0.486211	0.655146	0.215886	0.151263	0.108953	0.263667	0.505814	0.790299	0.699735	0.54927	0.453469	0.425137	0.271305	0.334303	0.275194	-0.0971014	-0.318268	-0.149286	-0.211468	0.141191	-0.126287	-0.0327116	0.10421	0.208341	0.181524	0.166106	0.514598	0.606934	0.633521	0.525436	0.77968	0.426786	0.600983	0.626345	0.190117	0.27086	0.0677287
116.988	NaN	NaN	NaN	NaN	NaN	1.09838	1.29526	1.34656	1.00622	1.12866	0.663384	0.450202	0.299048	0.141471	0.154191	-0.114108	0.061575	0.0693354	1.08238	0.740713	0.811639	0.832878	0.642442	0.598371	0.554285	0.0883356	0.0596151	-0.177545	-0.242788	-0.247944	-0.382853	-0.113296	0.0649212	0.182118	0.0246682	0.0501508	0.154003	0.448137	1.0941	1.21671	1.17551	0.734846	0.892805	0.527483	0.316616	0.0333112	-0.417015	-0.299927	-0.390387
118.988	NaN	NaN	NaN	NaN	NaN	1.19901	1.08088	1.0881	1.05001	0.693766	0.428677	0.825271	0.474928	0.201154	0.666	0.0840226	0.539352	0.526523	1.68557	0.763828	1.46177	1.01237	1.76535	0.62773	1.34341	0.386926	0.21806	0.101541	0.201618	-0.21584	0.136515	0.0263609	0.0223586	0.00427882	0.000440967	-0.231877	-0.0825841	0.117915	0.475369	1.12268	0.935048	0.91792	1.14135	0.585806	0.933201	0.394678	-0.0974238	-0.564563	0.165828
120.988	NaN	NaN	NaN	NaN	NaN	1.17596	1.01633	0.949199	1.39491	1.35539	0.757856	0.505736	0.502089	0.0227658	0.478886	0.465563	0.526747	1.23792	0.825949	1.08858	1.07216	1.01824	0.618114	0.145676	0.497096	-0.25697	-0.129563	-0.333868	-0.18524	-0.43917	0.440945	-0.069599	-0.497324	-0.0873443	0.365728	-0.0288769	0.490991	-0.113731	0.162575	0.496267	1.01359	0.542678	0.221582	0.300715	0.663744	-0.0701902	0.0081397	-0.350407	0.0891828
122.988	NaN	NaN	NaN	NaN	NaN	0.701403	0.605927	0.940585	0.654195	1.32593	1.25154	1.23681	1.04447	0.766825	0.905817	0.880681	1.05478	1.16335	0.940414	0.939973	1.0024	0.886466	0.620588	0.219663	0.463947	-0.323238	-0.180326	-0.362798	-0.00318635	0.0946646	0.551829	0.158527	-0.314065	0.0591084	-0.0595141	-0.408039	-0.0538546	-0.0979386	0.0565795	0.447988	0.687237	0.212688	0.839099	0.481364	0.918506	0.718944	0.852635	0.345654	0.241435
124.988	NaN	NaN	NaN	NaN	NaN	1.22704	0.873962	1.07886	1.34186	1.15829	1.01621	0.75461	0.84717	0.502091	0.906823	0.720426	1.0253	0.96106	0.943044	0.691462	0.937278	0.924124	0.744395	0.515763	0.405148	-0.165307	-0.156934	-0.638737	-0.263278	-0.185815	0.421694	-0.0369544	0.115867	-0.138715	0.202567	-0.338124	0.086179	0.0805412	0.0972696	0.290121	0.739833	0.291788	0.891339	0.572256	0.774829	0.836433	0.689929	0.543945	0.274332
126.987	NaN	NaN	NaN	NaN	NaN	1.547	1.31224	1.31421	1.50029	1.38685	1.21402	1.03251	1.08297	0.780326	1.13953	1.12174	1.33153	1.13683	1.3156	1.12214	0.947938	1.15325	1.0264	0.680153	0.449555	0.0899599	0.020194	-0.332716	-0.224856	0.0102043	0.193372	-0.16518	-0.0590302	0.0405683	-0.155354	0.118619	0.0732616	0.147079	0.407759	0.557058	0.646102	0.412921	0.789214	0.635541	0.811703	1.04259	0.748195	0.664723	0.443278
128.987	NaN	NaN	NaN	NaN	NaN	1.5347	1.20665	1.17145	1.70699	1.42727	1.40179	0.97031	1.02192	0.801502	1.10093	1.02298	1.34233	0.962135	1.28675	1.14326	0.98268	1.27867	1.21019	0.896617	0.392013	0.375135	0.12081	-0.180201	-0.0575976	-0.120516	0.118115	0.0235361	-0.0516433	0.0484784	-0.00810836	-0.0569256	-0.0167174	0.115129	0.408377	0.723359	0.520214	0.448412	0.697906	0.815439	0.724936	0.999543	0.672353	0.698041	0.614596
130.987	NaN	NaN	NaN	NaN	NaN	1.16964	1.14719	1.10663	1.54041	1.30414	1.33471	1.12069	1.07443	1.05243	1.2075	1.17299	1.32905	0.860205	1.23156	0.936547	0.716889	0.61903	1.22825	0.566958	0.348533	0.435917	0.344442	-0.172226	-0.187765	-0.0773447	-0.0255296	0.269701	-0.035119	0.0528942	-0.0458698	0.115942	0.0133396	-0.0969221	0.455121	0.525064	0.443721	0.399449	0.86738	0.889701	0.790437	0.958581	0.878751	0.422569	0.762501
132.987	NaN	NaN	NaN	NaN	NaN	1.0854	1.07328	1.27953	1.76039	1.59142	1.55658	1.06856	1.11559	0.940292	0.912491	0.823926	0.694261	0.933538	1.19354	0.854924	0.606162	0.742667	1.18764	0.828097	0.295544	0.482292	0.00622966	0.0180205	-0.108748	0.00937721	0.063559	0.170704	-0.13584	-0.0828653	0.114165	0.120872	-0.0386795	-0.125849	0.107571	0.560455	0.378475	0.7315	0.490624	1.00662	0.780251	0.94308	0.97905	0.589215	0.63893
134.987	NaN	NaN	NaN	NaN	NaN	0.492003	0.688434	1.01956	0.967461	1.35388	1.12629	0.898011	0.673323	0.870326	1.02549	1.05683	0.805898	1.12261	1.02223	0.788072	0.448815	0.681904	0.765571	0.71949	0.00531166	0.0447149	-0.481689	-0.425923	-0.349064	-0.199206	-0.0569745	0.138823	-0.526968	-0.0844895	0.18203	0.275546	0.349888	0.186756	0.556473	0.663292	0.505466	0.505194	0.390872	0.513199	0.433734	0.295895	0.477363	0.10344	0.189307
136.986	NaN	NaN	NaN	NaN	NaN	0.45054	0.404072	0.699365	0.746253	0.915932	0.900262	0.92149	0.639719	0.779843	1.06977	0.798115	0.631356	0.787031	0.826151	0.302018	0.480869	0.225477	0.144159	0.245518	-0.0396196	-0.264509	-0.636308	-0.631699	-0.0748089	0.0318415	0.074981	-0.113166	-0.448728	-0.342833	0.476948	0.144178	0.144601	0.0363483	0.272088	0.216816	0.316979	0.0946853	0.388726	0.33493	0.318655	0.149597	0.197143	0.0346456	0.111576
138.986	NaN	NaN	NaN	NaN	NaN	0.179654	0.398337	0.171424	0.366224	0.691564	0.424548	0.652331	0.376288	0.353997	0.467363	0.184796	0.185855	0.325798	0.222932	-0.387251	-0.119534	-0.268221	-0.338437	-0.0317337	-0.476226	-0.872468	-0.971999	-0.845711	-0.248916	0.195232	0.236872	-0.299579	-0.359453	-0.330059	0.309467	0.29938	0.157582	-0.040294	0.15413	0.154229	0.525084	0.293313	0.608169	-0.0124574	0.189399	-0.189444	0.133745	-0.330191	-0.366784
140.986	NaN	NaN	NaN	NaN	NaN	0.798793	0.954797	0.94026	1.15341	1.00258	0.809623	0.856071	0.648693	0.308057	0.531088	0.291744	0.28815	0.254473	0.19131	-0.273563	-0.183208	-0.218354	-0.604218	-0.285339	-0.644265	-0.960298	-1.18535	-0.914084	-0.298307	-0.10824	-0.181412	-0.326214	-0.336655	-0.119242	0.32979	0.392933	0.333669	0.222195	0.236764	0.529588	0.938068	0.831548	0.811345	0.355865	0.205432	0.248519	0.284383	-0.165767	0.01425
142.986	NaN	NaN	NaN	NaN	NaN	0.879934	0.924759	0.750527	1.04626	0.991273	0.764245	0.628618	0.462904	0.12801	0.191926	0.221733	0.195579	0.423861	-0.00658218	-0.045121	0.00991102	0.0378552	-0.273472	-0.398586	-0.586139	-0.691864	-1.0858	-0.493836	-0.261055	-0.184704	-0.251909	-0.17083	-0.229808	0.0996723	0.266642	0.334427	0.17182	0.168255	0.710581	0.956198	1.32515	0.858998	1.05736	0.171923	0.271405	0.166552	0.398673	-0.0951797	0.25283
144.986	NaN	NaN	NaN	NaN	NaN	1.65524	1.40043	1.37975	1.33431	1.60298	1.1131	0.977484	0.844834	0.763645	0.369589	0.61191	0.475892	0.347864	0.417241	0.133266	0.408269	0.180365	0.238988	0.00369483	-0.334743	-0.398717	-0.569172	-0.249006	-0.0357741	0.0382601	-0.0919233	-0.00807812	0.110584	0.0351718	-0.148599	0.307328	-0.22801	-0.00134254	0.348232	0.808671	1.3043	1.07187	1.40229	0.634997	0.844259	0.695226	1.05194	0.565457	0.706293
146.985	NaN	NaN	NaN	NaN	NaN	1.77454	1.55744	1.36309	1.39093	1.53288	1.25483	0.549812	0.525534	0.0791506	0.0684067	0.193455	0.46541	0.411754	0.170581	0.359698	0.528477	0.464727	0.404112	0.277605	-0.0529729	-0.161467	-0.305177	-0.047492	-0.311965	-0.127884	-0.271072	-0.0639256	-0.229371	0.133143	0.132887	0.18918	0.430483	0.060237	0.565338	0.724849	1.11131	0.977982	0.835627	0.636993	0.627237	0.760205	0.894635	0.464582	0.452685
148.985	NaN	NaN	NaN	NaN	NaN	1.56438	1.52031	1.39597	1.2481	1.15759	0.944685	0.481667	0.0299382	0.0942431	-0.265642	0.0772304	0.0514246	0.0581347	0.195843	0.317704	0.435485	0.214514	0.195133	0.095855	-0.198692	0.00840264	-0.193426	0.0289063	0.0478214	0.232537	-0.113205	0.0114413	0.0834918	-0.0986607	-0.273126	-0.178026	0.408423	-0.165649	0.314597	0.849175	1.0351	0.842908	0.821411	0.878084	0.638995	0.592193	0.605671	0.406778	0.140724
150.985	NaN	NaN	NaN	NaN	NaN	0.892326	0.840044	0.817352	0.858593	0.849142	0.37934	0.283192	0.288845	0.441822	0.19494	0.147173	0.384651	0.192646	0.785924	0.2763	0.468557	0.372648	0.519521	0.464743	0.105499	0.171132	-0.148652	-0.0847019	0.0316387	0.309722	0.25248	-0.0773627	-0.095934	-0.0946553	-0.115237	-0.306132	0.0163675	0.0451197	0.227354	0.767661	0.885776	0.89239	0.80141	0.771638	0.662506	0.828361	0.867853	0.316912	0.310664
152.985	NaN	NaN	NaN	NaN	NaN	0.678598	0.586347	0.645982	0.573968	0.542383	0.260731	0.165735	0.162907	0.379104	0.128363	0.241869	0.335915	0.339841	0.867079	0.31355	0.528947	0.629172	0.541088	0.321743	0.210456	0.11011	-0.0544958	-0.094298	0.0593434	0.134893	-0.222183	-0.103342	-0.0560642	-0.320365	0.00398039	-0.067815	0.318696	0.213771	0.329355	0.738184	0.415766	0.796284	0.549277	0.831075	0.669185	0.865996	0.564025	0.516469	0.286306
154.985	NaN	NaN	NaN	NaN	NaN	0.391308	0.287449	0.249568	0.560091	0.401687	0.201973	-0.0717068	0.162937	-0.225958	-0.0506398	-0.0799123	-0.04317	0.120123	0.242252	-0.146515	-0.00146768	0.296307	0.251165	0.198713	0.253532	0.0758574	-0.126291	-0.301194	-0.139734	-0.358614	-0.00540168	-0.142143	-0.0864547	-0.165378	0.06097	0.00848853	0.294121	0.473808	0.509408	0.646718	0.419502	0.651843	0.803994	0.710725	0.761694	0.676664	0.184724	0.289174	-0.00502602
156.984	NaN	NaN	NaN	NaN	NaN	0.572843	0.25573	0.549248	0.490633	0.55666	0.139288	0.0970816	0.181826	0.158832	0.264175	0.545829	0.488075	0.402476	0.655689	-1.78561e-05	0.499872	0.269561	0.474861	0.211571	0.233765	-0.149536	-0.292486	-0.418951	-0.0216821	-0.478588	-0.0179182	-0.412969	-0.133049	-0.197635	0.0328498	0.286109	0.152506	0.672118	0.382939	1.01086	1.00633	0.854434	1.07231	0.744591	0.979713	0.529068	0.150631	0.20505	-0.00997268
158.984	NaN	NaN	NaN	NaN	NaN	0.80535	0.670982	0.670947	0.522493	0.941802	0.81076	0.441707	0.509335	0.606152	0.473588	0.714333	0.791426	0.649791	0.717877	0.666106	0.552352	0.316735	0.331884	0.272481	0.261884	-0.0899572	-0.0439456	-0.0167336	0.0337488	-0.360517	0.125875	-0.48573	-0.533446	0.09277	-0.104997	0.10127	0.281709	0.702377	0.882599	0.987851	1.27922	1.15448	1.30999	1.38496	1.51117	0.418591	0.458542	0.520592	0.224845
160.984	NaN	NaN	NaN	NaN	NaN	1.05213	0.994971	0.867427	1.13347	1.2544	1.1047	0.575237	0.655828	0.71875	0.585572	1.09436	0.723849	0.624145	0.807054	0.907011	0.640958	0.248878	0.382773	0.62113	0.0262133	0.0126051	0.0789309	0.206029	-0.296506	-0.44779	-0.150572	-0.604695	-0.352835	0.160413	-0.0381753	0.382241	0.451893	0.702269	0.697383	1.14551	1.03568	0.806051	1.12164	1.27412	0.98637	0.231119	0.510812	0.719029	0.546978
162.984	NaN	NaN	NaN	NaN	NaN	0.803844	0.83735	0.951429	1.11777	0.973192	0.799922	0.492541	0.462726	0.314044	0.284683	0.510699	0.553593	0.631302	0.625666	0.430456	0.422004	0.0856437	0.426409	0.373711	-0.0127676	-0.134654	0.180942	-0.0603837	0.203754	-0.00790226	0.282278	-0.209291	-0.133194	-0.230594	-0.00297053	0.0456003	-0.0840328	0.106743	-0.0188724	0.720257	1.04932	0.455202	0.586961	0.76846	0.314393	-0.156333	0.0702671	-0.0210781	0.5194
164.984	NaN	NaN	NaN	NaN	NaN	0.954752	0.91904	1.02609	1.10783	1.28848	1.23054	1.0232	0.701791	0.878291	0.620346	0.814413	0.874923	0.684239	0.813051	0.74279	0.559822	0.513603	0.740918	0.825151	0.269871	0.0831739	0.33405	-0.0876695	0.086443	-0.165344	-0.106818	-0.196097	-0.19033	-0.465721	0.00287218	0.222884	0.3303	0.405703	0.22033	0.928251	1.03083	1.04925	0.711567	0.698817	0.240935	0.391968	-0.00580151	0.209811	0.286476
166.983	NaN	NaN	NaN	NaN	NaN	1.30029	1.22802	1.06683	1.50356	1.503	1.29227	1.12771	0.861265	0.849613	0.708995	0.621724	0.712197	0.498804	0.651468	0.738261	0.609115	0.826311	1.07001	0.899249	0.471673	0.385249	0.440991	0.162542	0.28265	0.138252	-0.128899	0.103391	-0.233988	-0.425332	-0.120534	-0.132417	0.122758	0.334388	0.127037	0.861176	0.910682	1.09589	0.911655	0.748345	0.502437	0.505226	0.234511	0.447338	0.571887
168.983	NaN	NaN	NaN	NaN	NaN	1.35619	1.31713	1.40828	1.36283	1.47836	0.891958	1.18845	0.673284	0.679964	0.53097	0.5481	0.593049	0.461987	0.305001	0.202246	0.621559	0.659323	1.12693	0.859508	0.385987	0.265241	0.526168	0.248992	0.310365	0.347756	0.0875867	0.0573076	-0.417042	-0.414778	-0.00467936	-0.0449158	-0.0794159	0.0903938	-0.0396583	0.485787	0.396851	0.621586	0.665253	0.189038	0.529538	0.710014	0.456492	0.619894	0.952066
Taste-Neutral
Frequency / Time	-2	-1.95	-1.9	-1.85	-1.8	-1.75	-1.7	-1.65	-1.6	-1.55	-1.5	-1.45	-1.4	-1.35	-1.3	-1.25	-1.2	-1.15	-1.1	-1.05	-1	-0.95	-0.9	-0.85	-0.8	-0.75	-0.7	-0.65	-0.6	-0.55	-0.5	-0.45	-0.4	-0.35	-0.3	-0.25	-0.2	-0.15	-0.1	-0.05	0	0.05	0.1	0.15	0.2	0.25	0.3	0.35	0.4
0.9999	NaN	NaN	NaN	NaN	NaN	-0.292829	-0.286887	-0.443827	-0.470099	-0.122442	-0.080949	0.013238	0.162934	0.262182	0.322334	0.410642	0.411189	0.29844	0.177765	0.0291389	0.0274901	0.0709035	0.0224479	-0.155416	-0.14435	-0.121235	-0.0224597	0.0421074	0.187984	0.0335949	-0.0287492	0.116985	0.115855	-0.0119621	-0.0309532	-0.0402953	-0.162134	-0.195462	-0.156511	-0.174944	-0.157306	-0.0596285	0.0688228	0.11507	0.128573	0.370593	0.343232	0.462008	0.824465
2.9997	NaN	NaN	NaN	NaN	NaN	-0.440136	-0.554183	-0.442852	-0.43843	-0.117644	-0.149773	-0.125178	0.0795364	0.358109	0.317402	0.390647	0.267977	0.259407	0.0786424	-0.0530517	0.0449402	-0.00800953	-0.0928696	-0.191371	-0.176624	-0.0430672	-0.0693488	0.0190118	0.142403	-0.0332562	0.050517	-0.0157967	0.0874149	0.0337327	-0.0108605	0.0311531	-0.148545	-0.145642	-0.162614	-0.24038	-0.19707	-0.0532891	0.0617179	0.133602	0.219688	0.32512	0.29294	0.524902	0.849606
4.9995	NaN	NaN	NaN	NaN	NaN	-0.311965	-0.475989	-0.539507	-0.505885	-0.185673	-0.198379	-0.109233	0.0897555	0.13836	0.0512043	0.193004	0.184522	0.319494	0.140364	0.130881	0.337952	0.278271	0.13229	-0.00633957	-0.206143	-0.038392	-0.134283	0.00658485	0.152726	0.227292	0.193322	0.0922392	-0.0513543	-0.0419981	-0.233414	-0.161322	-0.178632	-0.0263119	0.0130466	-0.0490531	-0.100099	-0.120627	-0.225844	-0.133994	-0.0240774	0.119485	0.252087	0.476259	0.962219
6.9993	NaN	NaN	NaN	NaN	NaN	0.837367	0.735682	0.404762	0.249163	0.0959645	-0.0296328	0.15214	0.515086	0.487537	0.657676	0.661909	0.664729	0.574282	0.52003	0.324955	0.587686	0.529111	0.434579	0.419994	0.0986508	0.237758	0.0926054	0.0483644	0.107	0.245962	0.347325	0.156289	-0.00196441	0.0705395	-0.138222	-0.284445	-0.230814	-0.32712	-0.408489	-0.387485	-0.418736	-0.521809	-0.671345	-0.393527	-0.246827	-0.0699001	-0.0457695	0.103201	0.537045
8.9991	NaN	NaN	NaN	NaN	NaN	0.365131	0.164319	0.0208664	0.248602	-0.213374	-0.345096	-0.527631	-0.35286	-0.38195	-0.406004	-0.142442	-0.122388	0.259314	0.481139	0.384447	0.571928	0.342052	0.332958	0.267883	0.0387116	0.286453	0.184527	0.0296243	-0.113907	0.211683	0.11177	0.0593118	0.0536148	0.324645	-0.0834328	-0.165709	-0.094899	-0.34254	-0.327829	-0.547673	-0.664027	-0.672291	-0.663909	-0.435771	0.0644489	-0.352134	-0.087788	0.0125587	0.570231
10.9989	NaN	NaN	NaN	NaN	NaN	0.425895	0.513558	0.675177	0.88485	0.0974978	0.0756935	-0.364382	-0.589221	-0.359616	-0.150253	-0.173587	-0.245304	0.201017	0.441911	0.918988	1.08845	1.02603	1.10371	1.01399	0.638889	0.850601	0.844674	0.161917	-0.0629246	0.11108	-0.0487821	0.299094	0.0774756	0.408407	-0.127345	-0.18695	-0.291619	-0.23319	-0.267899	-0.0109427	-0.268717	-0.336071	-0.958471	-0.362656	-0.360859	-0.692341	0.0217443	0.183002	-0.26394
12.9987	NaN	NaN	NaN	NaN	NaN	0.288818	0.515968	0.190389	0.342138	-0.557415	-0.0457006	-0.351679	-0.167128	-0.196065	0.474515	0.286755	0.295511	0.395077	0.703269	1.2806	0.976489	1.18874	0.962521	0.983961	0.918681	0.48174	0.71081	0.24206	0.212542	0.110499	-0.076423	0.100239	-0.0376898	0.145023	-0.0259701	-0.429502	-0.0326286	0.00200606	0.119027	0.256913	0.121922	0.153068	0.0585546	0.337561	0.117701	-0.0140511	0.552338	0.403961	-0.226268
14.9985	NaN	NaN	NaN	NaN	NaN	0.11546	0.350162	0.0347781	0.120714	-0.4338	-0.399997	-0.431096	-0.610181	-0.495829	-0.416383	-0.50518	-0.254522	-0.164981	0.444268	0.658613	0.660051	0.799054	0.731477	0.605344	0.384001	0.350702	0.542759	0.172796	0.196337	0.0975885	0.235076	-0.138315	-0.0111209	-0.108642	-0.183448	-0.192407	-0.0623524	0.140878	-0.0502884	0.182516	0.100532	0.0631446	0.0670803	0.15564	-0.0131675	0.046617	-0.0615789	-0.129105	-0.480845
16.9983	NaN	NaN	NaN	NaN	NaN	0.232063	0.226607	0.423504	-0.077458	-0.375211	-0.452753	-0.338257	-0.439606	-0.275928	-0.259868	-0.252282	-0.372233	-0.321895	-0.272806	-0.111246	-0.404877	-0.123867	-0.181872	-0.0145267	-0.0274095	-0.196578	-0.050297	-0.290356	-0.260146	-0.0988039	-0.0140425	0.0363622	0.0691395	-0.0830377	0.203554	-0.101013	0.168373	0.0596142	0.171793	0.280893	0.116828	-0.113926	-0.121406	-0.287114	-0.435328	-0.377851	-0.493213	-0.378524	-0.506156
18.9981	NaN	NaN	NaN	NaN	NaN	0.299091	-0.0955173	-0.0461544	-0.4434	-0.562279	-0.449215	-0.128301	-0.194662	-0.212386	0.0417435	-0.314024	-0.174275	-0.149908	-0.218201	-0.310254	-0.210007	-0.255505	-0.0350799	0.109284	-0.137911	-0.0745663	-0.033077	-0.248216	-0.288889	-0.0761657	-0.0237399	-0.0586964	-0.129277	0.0495235	0.140929	0.0923028	0.149694	0.123914	0.264128	-0.215715	-0.469007	-0.666529	-0.118021	-0.343335	-0.709185	-0.0430044	-0.359267	-0.442901	-0.305308
20.9979	NaN	NaN	NaN	NaN	NaN	-0.492829	-0.358706	-0.279541	-0.389961	-0.299791	-0.310546	-0.0499087	0.350119	0.0522667	-0.0664611	-0.0851608	0.0629515	-0.0578494	-0.232405	-0.364283	-0.269354	-0.466738	-0.323359	-0.160471	0.108998	-0.000241686	-0.12797	-0.261966	-0.246314	-0.11598	-0.0599784	0.243559	0.119221	-0.12272	-0.00466896	-0.090407	0.0629446	0.189618	0.428873	-0.125743	-0.252876	-0.446343	-0.051611	-0.375857	-0.520096	-0.39053	-0.352841	-0.381426	-0.131734
22.9977	NaN	NaN	NaN	NaN	NaN	-0.587695	-0.445176	-0.41472	-0.346088	-0.177842	-0.454072	-0.430993	0.146995	-0.0470895	-0.148377	-0.439612	-0.145294	-0.334824	-0.200715	-0.47104	-0.463636	-1.05759	-0.770358	-0.721775	-0.550212	-0.520942	-0.67375	-0.482567	-0.501386	-0.120663	0.00127567	0.217467	0.138347	-0.0230793	-0.00238795	0.0144277	0.0977892	0.137529	0.155641	-0.0729019	-0.206674	-0.365172	-0.625866	-0.735303	-0.526514	-0.477953	-0.518188	-0.540523	-0.496086
24.9975	NaN	NaN	NaN	NaN	NaN	-0.476529	-0.0800235	-0.175512	-0.0734535	-0.152742	-0.153828	-0.0863754	0.250072	-0.0845847	-0.217754	-0.455824	-0.361207	-0.184465	-0.305474	-0.0626865	-0.417542	-0.521722	-0.634887	-0.571395	-0.608461	-0.722116	-1.0055	-0.978957	-0.813026	-0.581916	-0.282397	0.131984	0.148631	0.197446	0.319386	0.204473	0.238688	0.277083	0.322494	-0.0947602	-0.0581078	-0.460173	-0.750585	-0.658282	-0.544673	-0.590485	-0.473031	-0.574674	-0.422956
26.9973	NaN	NaN	NaN	NaN	NaN	-0.573921	-0.679191	-0.48624	-0.459641	-0.581418	-0.5295	-0.478248	-0.432302	-0.470272	-0.294764	-0.329284	-0.391055	-0.315881	-0.175987	-0.250372	-0.266022	-0.526175	-0.904154	-0.748314	-0.715707	-0.579653	-0.554927	-0.882954	-0.908824	-0.395448	-0.185677	-0.0341009	0.17531	0.285572	0.384617	0.236269	0.148415	0.141392	0.0139285	-0.133219	-0.273233	-0.565042	-0.595904	-0.831613	-0.541786	-0.439206	-0.37203	-0.614577	-0.289699
28.9971	NaN	NaN	NaN	NaN	NaN	-0.584125	-0.774237	-0.473753	-0.588083	-0.707455	-0.76094	-0.611865	-0.796828	-0.264398	-0.670106	-0.57618	-0.873823	-0.56468	-0.349982	-0.401309	-0.674486	-0.350293	-0.954963	-0.847239	-0.749099	-0.493186	-0.734964	-0.90563	-0.680582	-0.244848	-0.0978914	-0.0411	0.0667504	0.0740039	0.336135	0.156936	0.108982	0.237539	0.0706867	-0.260066	-0.148394	-0.577392	-0.531919	-0.797706	-0.57975	-0.55089	-0.232437	-0.207487	-0.47278
30.9969	NaN	NaN	NaN	NaN	NaN	-0.263345	-0.383955	-0.104361	-0.307122	-0.465969	-0.376384	-0.405672	-0.511476	-0.353584	-0.129651	-0.590699	-0.494536	-0.404252	-0.186443	-0.181835	-0.433763	-0.371487	-0.604931	-0.431293	-0.438837	-0.537209	-0.532247	-0.516444	-0.567269	-0.241946	-0.0714631	0.223379	0.182545	0.217227	0.197072	-0.0939007	0.111019	-0.0216424	-0.0874797	-0.248799	0.0244791	-0.332794	-0.163219	-0.468015	-0.0537428	-0.541438	-0.0805457	-0.251393	-0.419827
32.9967	NaN	NaN	NaN	NaN	NaN	0.0318309	0.1139	0.193492	-0.0245118	0.270492	-0.00537837	0.125388	-0.0171012	0.19454	0.198276	0.110221	-0.0954354	0.374577	0.349537	0.312241	0.569293	0.355957	-0.0422461	0.29169	0.124903	0.280753	-0.0519091	-0.383637	-0.320248	-0.21437	-0.139247	0.148494	-0.165071	-0.039067	0.0734973	0.0994551	0.279762	0.234587	0.237935	0.283004	0.127575	-0.137563	0.125278	-0.397068	-0.0829396	-0.26307	-0.153897	-0.0779212	-0.129322
34.9965	NaN	NaN	NaN	NaN	NaN	-0.0672167	-0.11505	0.157378	-0.0978802	-0.0577714	-0.0581243	-0.0950484	-0.0449148	0.217972	-0.0646661	0.0333288	0.0418654	0.250147	0.313461	0.174482	0.362776	0.130068	0.196222	0.188238	0.299979	0.133709	-0.0151948	-0.286273	-0.248462	-0.0852003	0.0651153	-0.079542	-0.0916322	-0.265123	0.119964	0.078456	0.290185	0.182156	0.103445	-0.0381131	0.125517	0.0127132	-0.0652194	-0.30452	0.113247	-0.0103441	0.0436856	-0.0660251	-0.0121494
36.9963	NaN	NaN	NaN	NaN	NaN	-0.159222	-0.074764	-0.202122	-0.0814646	0.138502	-0.0165142	-0.0692084	-0.0494963	0.118553	-0.176537	-0.275114	0.0665108	0.252577	0.125848	0.254906	0.107037	-0.0282448	0.0114493	0.103268	0.163173	0.0615078	-0.0765868	-0.0851203	-0.175085	-0.139459	-0.103335	-0.214869	-0.0234749	-0.310269	0.108642	0.134434	0.333964	0.336398	0.279376	0.0800492	0.229441	0.0602724	-0.00453914	-0.222798	-0.35355	-0.0989122	-0.497801	-0.267225	-0.252017
38.9961	NaN	NaN	NaN	NaN	NaN	-0.0468788	0.0934071	-0.162045	-0.131676	0.0245953	-0.190179	-0.285943	-0.238376	-0.396993	-0.138339	-0.30559	-0.0509345	0.00687585	-0.187917	0.0139713	0.246252	-0.237148	0.00226841	0.0902501	0.130362	-0.123379	-0.0161249	-0.170786	-0.186015	-0.0147442	-0.0327851	-0.272131	-0.283004	-0.145053	-0.183754	0.281714	0.305306	0.457496	0.285334	0.0456277	0.0130221	-0.0785883	-0.0122011	-0.365403	-0.409609	-0.465481	-0.774066	-0.677649	-0.361152
40.9959	NaN	NaN	NaN	NaN	NaN	0.169249	0.0842541	0.0308715	0.0112786	0.00182746	-0.0835369	-0.512013	-0.3577	-0.297617	-0.463952	-0.503164	-0.199664	-0.0841282	-0.327022	-0.134614	0.209532	0.243569	0.0124533	0.136905	0.349278	0.0930944	0.202215	0.15714	0.0652726	-0.0249276	0.214709	-0.120472	-0.024202	-0.251744	-0.0673869	0.0557369	-0.0254904	0.159736	0.0768938	-0.141176	0.0834152	-0.351489	-0.323452	-0.5814	-0.733128	-0.678835	-0.753676	-0.539466	-0.660314
42.9957	NaN	NaN	NaN	NaN	NaN	0.512989	0.495228	0.508322	0.46542	0.0860171	-0.117008	-0.257538	-0.186576	-0.467697	-0.304783	-0.537672	-0.41601	-0.300264	-0.455108	-0.281296	-0.210855	-0.0820708	-0.220336	0.315751	0.223051	0.192541	0.139545	0.383226	0.171647	0.0984867	-0.07073	-0.0934121	-0.0141489	-0.102349	-0.191113	0.10628	-0.0406075	0.121242	-0.0187028	0.103123	0.0392314	-0.05291	-0.28145	-0.218401	-0.593399	-0.549371	-0.775131	-0.611073	-0.860886
44.9955	NaN	NaN	NaN	NaN	NaN	0.381823	0.403847	0.386148	0.483736	0.239486	-0.0206567	0.0990386	-0.154443	-0.130649	-0.00229941	-0.13587	-0.187304	0.031889	-0.220773	-0.0228276	0.18156	-0.00698996	0.185745	0.284161	0.432447	0.0997528	-0.187432	0.3171	0.315291	-0.0312814	-0.177304	0.0290491	0.197742	-0.0905405	-0.0343887	-0.0137123	-0.201372	-0.0192948	-0.151093	-0.0823109	0.10802	-0.166816	-0.141683	-0.145336	-0.516562	-0.535153	-0.443599	-0.394688	-0.389667
46.9953	NaN	NaN	NaN	NaN	NaN	0.424916	0.574387	0.421907	0.526685	0.102636	0.213702	-0.0609258	0.00338449	-0.297985	0.000698062	0.226148	0.0958434	0.331634	-0.10546	0.0726153	0.0268262	0.513012	0.472581	0.496464	0.637172	0.503825	0.0187266	0.193768	0.0734922	0.0844012	-0.0743597	0.0378117	-0.00815684	-0.265029	0.0568158	0.158817	-0.028549	-0.0491077	-0.0916955	0.0732136	0.142271	-0.121851	-0.151053	0.016009	-0.159882	-0.313578	-0.238898	-0.450737	-0.718756
48.9951	NaN	NaN	NaN	NaN	NaN	0.108743	-0.0457401	0.176773	-0.0622434	0.19342	0.133895	0.231724	-0.0827008	-0.120413	-0.219884	-0.0752662	0.0559913	0.530986	0.247538	0.279295	0.406118	0.669832	0.697148	0.497913	0.606237	0.497645	0.147316	0.209491	0.0609901	0.475754	-0.0243245	0.0457763	-0.0999639	-0.0974975	-0.0506065	0.149333	-0.100494	-0.411951	-0.31734	0.028986	-0.151992	-0.229097	-0.322935	-0.122998	-0.313609	-0.184289	-0.146688	-0.332193	-0.357482
50.9949	NaN	NaN	NaN	NaN	NaN	0.0032359	-0.0379304	-0.039823	0.0347058	0.234505	0.380304	0.27193	0.0982885	0.00225402	0.199846	0.172276	0.297602	0.556775	0.504679	0.584732	0.539812	0.656579	1.07829	0.784762	0.509575	0.486477	0.31406	0.11406	0.146244	0.350806	0.144408	-0.0711207	-0.0101207	-0.199713	0.106498	0.0136833	-0.179115	-0.344446	-0.211222	-0.095454	-0.162468	-0.0273771	-0.0411133	0.0550402	-0.105292	-0.15719	0.0975815	-0.0237727	-0.0771744
52.9947	NaN	NaN	NaN	NaN	NaN	-0.131098	0.0465548	0.0817783	0.0654499	0.419372	0.487451	0.282312	0.245253	0.0316566	0.333617	0.223641	0.192434	0.302347	0.573269	0.438639	0.474631	0.583231	0.703518	0.746993	0.613668	0.480751	0.433319	0.315855	0.230128	0.429965	0.18034	-0.0937793	-0.172377	-0.324659	-0.00705641	-0.0579468	-0.186348	-0.0511254	-0.276833	-0.0743154	-0.190211	-0.0386766	0.00186207	0.0622973	-0.203739	-0.0981353	0.149862	0.120155	-0.0702749
54.9945	NaN	NaN	NaN	NaN	NaN	-0.0617605	-0.3153	-0.0684097	-0.041751	0.11806	0.369095	0.346637	0.288519	0.286561	0.493287	0.520711	0.475356	0.729311	0.967592	0.787565	0.880637	0.615695	0.723063	0.978077	0.608423	0.48928	0.564661	0.23358	0.229662	0.160523	0.3824	-0.16956	-0.189734	-0.0913288	0.180584	0.0262754	-0.287878	-0.29906	-0.301701	-0.265738	-0.117471	-0.0682037	-0.223637	-0.104593	-0.0850746	0.218049	0.128923	0.202456	0.088315
56.9943	NaN	NaN	NaN	NaN	NaN	0.0165937	0.0144086	-0.205795	0.246522	-0.0354513	0.30717	0.548123	0.325684	0.668748	0.624388	0.641719	0.654563	0.693396	1.10359	0.589106	0.8306	0.293812	0.566606	0.602415	0.622652	0.136063	0.505278	0.274573	0.398535	0.265402	0.456986	-0.0929762	-0.123484	-0.0681609	-0.0357033	-0.163929	-0.444762	-0.281349	-0.238629	-0.238975	0.00383128	-0.178534	-0.126112	-0.390598	-0.27294	-0.0736221	-0.13956	0.281427	0.397765
58.9941	NaN	NaN	NaN	NaN	NaN	-0.341784	-0.213141	-0.0117777	-0.2239	-0.09417	-0.272093	-0.005914	0.0228925	-0.0426483	0.302266	0.286403	-0.0128031	0.637767	0.275156	0.14783	0.197677	-0.00555889	0.299129	0.238495	-0.0289102	0.0355901	-0.0242715	0.138749	-0.0891588	-0.0300981	0.396411	0.0273021	0.254532	-0.00677237	-0.152608	-0.193042	-0.196155	-0.0492967	0.054547	-0.190324	-0.262265	-0.0484692	-0.0100341	-0.46286	-0.308376	-0.454377	-0.176833	-0.0947464	0.20656
60.9939	NaN	NaN	NaN	NaN	NaN	0.244254	0.381417	0.690901	1.07955	0.757408	0.980552	0.949682	1.06675	0.85761	1.11148	0.892099	0.608542	0.73368	0.627531	0.178069	0.50502	-0.0633567	-0.212504	-0.338236	-0.298845	-0.298212	-0.397381	-0.561434	-0.601265	-0.00347716	-0.200871	0.0469093	0.0124534	0.0804527	-0.157967	0.286547	0.290161	0.175677	0.274598	0.270229	-0.224367	0.0263648	-0.237887	0.376308	0.652149	0.805631	0.705852	0.710265	0.7245
62.9937	NaN	NaN	NaN	NaN	NaN	0.404969	0.645914	0.236856	0.655784	0.434942	0.723445	0.646629	0.76347	0.976478	0.974024	0.687978	0.840055	0.631512	0.645161	0.106116	-0.245023	-0.478925	-0.490414	-0.180905	-0.441453	-0.251976	-0.501061	-0.455601	-0.0935146	-0.18272	0.404886	0.186444	0.230244	-0.0148455	-0.22756	-0.142262	-0.134238	-0.0718029	-0.0939011	0.355799	0.180848	0.499462	0.575532	0.930106	0.869833	0.874678	0.939917	0.690587	0.474432
64.9935	NaN	NaN	NaN	NaN	NaN	0.330717	0.672662	0.515189	0.769244	0.723759	1.08942	0.792237	0.732276	0.735605	0.766345	0.714137	0.710486	0.597339	0.53628	0.0844714	0.0212898	0.0956177	-0.0745414	0.00996548	-0.0541881	-0.263686	-0.160806	-0.243145	-0.0832997	-0.179159	0.337863	0.190828	0.240341	-0.141429	-0.345872	-0.309454	0.159518	0.0716857	0.28163	0.632967	0.645955	0.657408	0.658025	0.953677	0.885418	0.966452	1.01688	1.04705	0.884716
66.9933	NaN	NaN	NaN	NaN	NaN	0.257751	0.493027	0.22714	0.469715	0.538516	0.842316	0.707478	0.411605	0.715319	0.781765	0.87056	0.924456	0.565703	0.495221	0.128195	0.0337258	-0.281676	-0.228406	-0.325729	-0.293425	-0.395473	-0.503312	-0.454134	-0.224603	-0.241873	0.248815	0.41205	0.0739112	-0.0508505	-0.137294	-0.235902	0.00339022	0.102012	0.0412858	0.634356	0.590586	0.588319	0.664447	0.635742	0.939067	0.98457	0.941973	1.24758	0.674996
68.9931	NaN	NaN	NaN	NaN	NaN	0.332311	0.370458	0.426721	0.318566	0.409849	0.68601	0.683531	0.577061	0.679953	0.70113	0.646452	0.616481	0.489366	0.257886	-0.0103999	-0.1011	-0.230155	-0.171217	-0.189771	-0.342966	-0.489833	-0.217619	-0.48717	-0.17497	-0.0623432	0.327578	0.360199	0.0357082	-0.0532431	-0.0248307	-0.237462	-0.116675	-0.0954276	-0.238325	0.322055	0.366919	0.352831	0.49661	0.605774	0.717516	0.948412	0.70745	1.11444	0.745132
70.9929	NaN	NaN	NaN	NaN	NaN	0.0915567	0.193368	0.667877	0.392731	0.360341	0.252535	0.366401	0.267841	0.391559	0.488145	0.433889	0.359272	0.459802	0.0588392	0.114646	-0.0288822	0.0911834	-0.128911	-0.161105	-0.311657	-0.536038	-0.159808	-0.337877	-0.329822	-0.00195816	0.159415	0.428995	0.0204328	-0.0446975	0.111679	-0.0720642	-0.378188	0.0505155	-0.0469336	0.264464	0.259784	0.327528	0.42484	0.418142	0.693384	0.65062	0.592563	0.754154	0.657402
72.9927	NaN	NaN	NaN	NaN	NaN	0.260728	0.181113	0.522151	0.284083	0.13673	0.448126	0.500954	0.245546	0.292977	0.324613	0.0173627	0.0514353	0.0818279	0.0181133	-0.184701	-0.31328	-0.132548	-0.585035	-0.227773	-0.0808002	-0.224587	0.0295043	-0.210709	-0.367173	0.0986119	-0.00945767	0.273778	-0.00957347	-0.090867	0.278523	-0.140476	-0.0174687	-0.0536345	0.0371074	-0.161419	-0.0121533	-0.102884	0.0959897	0.0617188	0.342588	0.419596	0.315886	0.601509	0.700236
74.9925	NaN	NaN	NaN	NaN	NaN	0.413569	0.463395	0.48023	0.167644	0.119496	0.219211	0.230464	0.236313	-0.028817	-0.020008	-0.213212	-0.161533	0.160364	0.000310021	0.0359795	-0.101698	-0.170872	-0.378305	-0.038807	-0.0954699	-0.135243	-0.125007	-0.218641	-0.109846	0.0677642	0.201116	0.136491	0.0907909	-0.229394	0.0593597	-0.0239225	-0.170611	-0.0414409	-0.333054	-0.362378	-0.239877	-0.465222	-0.233113	-0.143263	0.114927	0.147522	0.0867473	-0.0121336	0.376933
76.9923	NaN	NaN	NaN	NaN	NaN	0.448695	0.313191	0.445341	0.143052	0.34833	0.26048	0.194858	-0.0461056	-0.145884	-0.236611	-0.451631	-0.398705	-0.0744187	-0.195171	-0.256795	-0.33667	-0.00229248	-0.163693	0.12231	0.10489	-0.294032	-0.120427	-0.100752	-0.204621	0.274643	0.234998	-0.113827	-0.0663035	-0.0674136	-0.0197162	-0.0982715	0.000258267	0.036361	0.0813483	-0.367605	0.11143	-0.235621	-0.107227	-0.13263	-0.0947323	0.0597236	-0.0113572	-0.229115	-0.014159
78.9921	NaN	NaN	NaN	NaN	NaN	0.0444598	0.127796	0.112987	-0.178505	-0.00053849	0.148454	0.241169	-0.178902	-0.40986	-0.387828	-0.657049	-0.559463	-0.512681	-0.573903	-0.813872	-0.679936	-0.325274	-0.135473	-0.0558802	0.0705257	-0.144153	-0.0865	0.155625	0.0203712	0.280652	0.1936	-0.0305521	-0.136916	-0.258941	0.0305917	-0.0783119	-0.0254022	-0.0195247	-0.164841	-0.231355	-0.159821	-0.033232	-0.288076	-0.237536	0.0397603	-0.0905446	0.0434591	-0.19667	-0.0874776
80.9919	NaN	NaN	NaN	NaN	NaN	0.0857205	0.172736	0.19521	0.125194	0.213509	0.136379	-0.0260621	-0.165292	-0.495777	-0.195408	-0.248551	-0.171935	-0.108521	-0.376622	-0.439106	-0.26018	-0.12429	0.299075	0.0684378	0.144386	0.0632158	0.0557815	-0.161096	0.0682012	0.0841865	0.227407	-0.178371	-0.343063	-0.149276	-0.186906	-0.106382	0.225971	0.308969	0.0172079	0.139895	0.402754	0.27462	0.0154573	0.223604	0.24791	0.0834358	0.164527	0.0567238	-0.0638301
82.9917	NaN	NaN	NaN	NaN	NaN	0.261197	0.287178	0.516602	0.550405	0.321028	0.373627	0.237972	0.106261	-0.167463	0.0502112	-0.253014	0.0781383	-0.0285536	-0.0106976	0.0846263	-0.0527595	0.366591	0.466084	0.283525	0.118291	0.173795	-0.038691	-0.142996	-0.233667	-0.0956258	0.366187	0.0296935	-0.149214	-0.133177	-0.00581684	-0.14801	0.116168	0.216169	-0.0907326	0.307355	0.459454	0.569202	0.468808	0.68431	0.734305	0.496652	0.305259	0.185708	0.0938189
84.9915	NaN	NaN	NaN	NaN	NaN	0.129137	0.254351	0.326384	0.188248	0.175632	0.362231	0.225065	-0.0413796	-0.142708	0.0472846	0.162508	0.165226	0.38687	0.335808	0.30888	0.186465	0.379706	0.538889	0.275915	0.222056	0.27775	0.047637	-0.205047	-0.294035	-0.0479942	0.256925	0.0338972	-0.167778	0.053034	-0.0935411	-0.196643	0.192507	0.226496	0.121698	0.22974	0.486428	0.556414	0.470421	0.578673	0.446913	0.268654	-0.029749	0.0135913	-0.288886
86.9913	NaN	NaN	NaN	NaN	NaN	0.0784887	0.29419	0.269887	0.205413	-0.18377	0.267311	0.28044	0.210558	0.109118	0.123269	0.156053	-0.0118518	0.49373	0.573544	0.516952	0.2557	0.290759	0.54051	0.286287	0.238172	0.268931	-0.218692	-0.466639	-0.444683	-0.0853715	0.158714	0.0951072	-0.123442	0.0399689	0.0142459	-0.0909942	0.311429	0.0830694	0.184244	0.23256	0.436137	0.183615	0.321025	0.456512	0.496003	0.31179	-0.0535813	-0.0478198	-0.208674
88.9911	NaN	NaN	NaN	NaN	NaN	0.27669	0.508223	0.584847	0.30961	0.0616201	0.183079	0.367176	0.0102527	0.28059	0.095265	0.24161	0.312877	0.839953	0.904114	0.753323	0.523056	0.459286	0.763559	0.340083	0.515336	0.213205	0.0598122	-0.123171	-0.323289	0.192963	-0.00397924	-0.094496	-0.162812	-0.0756937	-0.0688469	-0.0843166	0.330592	0.247635	0.296088	0.19487	0.181263	-0.0911383	-0.00959248	0.0830345	-0.0118307	0.0520913	-0.714364	-0.447066	-0.590338
90.9909	NaN	NaN	NaN	NaN	NaN	0.79557	0.679915	0.723954	0.623607	0.376742	0.299827	0.318984	0.0889894	0.316308	0.218025	0.187367	0.463732	0.895955	0.966167	0.731184	0.615623	0.809166	0.769741	0.423095	0.496801	0.185498	-0.00487994	-0.303444	-0.309859	0.142708	-0.22787	-0.110611	0.159434	-0.210158	-0.0332289	0.0669094	0.255317	0.22474	0.374273	0.209694	-0.114789	-0.253017	0.00270544	-0.297119	-0.219925	-0.168144	-0.562347	-0.735168	-0.794831
92.9907	NaN	NaN	NaN	NaN	NaN	0.855678	0.925393	0.749441	0.515713	0.555706	0.317322	0.354744	-0.0102323	0.229939	0.172061	0.207753	0.537533	0.736134	0.939828	0.721421	0.926843	0.727249	0.849214	0.584492	0.754538	0.291704	0.103485	-0.420424	-0.373163	0.00688706	-0.272851	0.148152	0.153618	0.168375	0.0217057	0.021805	0.0268883	0.0653026	0.342394	0.118398	-0.0986291	-0.188995	-0.397317	-0.649978	-0.444254	-0.510748	-0.312883	-0.417688	-0.863351
94.9905	NaN	NaN	NaN	NaN	NaN	1.00124	0.985508	0.86557	0.567726	0.494795	0.389982	0.313889	0.121791	0.0961269	0.320104	0.260631	0.532213	0.656387	0.865128	0.606837	0.657851	0.58864	0.637429	0.735293	0.779118	0.401589	0.177514	-0.356687	-0.31362	-3.27862e-05	-0.0993223	-0.158648	0.186223	-0.0532074	0.113363	0.109412	0.226405	-0.0390566	0.304713	0.435655	-0.235544	-0.383999	-0.364562	-0.431966	-0.304334	-0.367663	-0.0632266	-0.272316	-0.456545
96.9903	NaN	NaN	NaN	NaN	NaN	0.927758	1.06502	1.10003	0.791913	0.701156	0.552708	0.264928	0.297578	0.0833291	0.273703	0.209021	0.561184	0.401037	0.802257	0.50672	0.588816	0.466042	0.375952	0.618106	0.647114	0.371066	0.419713	-0.183998	-0.0296339	0.0839872	0.124593	0.0558463	0.195505	-0.130935	-0.0607298	-0.0893218	-0.095077	-0.0666155	-0.123071	0.371678	-0.157889	-0.318929	-0.324126	-0.185523	-0.272196	-0.0110111	0.0694652	0.0219282	-0.0769112
98.9901	NaN	NaN	NaN	NaN	NaN	0.81619	1.02206	0.974081	0.808273	0.776875	0.557402	0.505308	0.485953	0.102262	0.34398	0.258929	0.515545	0.505329	0.598115	0.492933	0.444247	0.204433	0.181151	0.140798	0.389139	-0.136947	-0.0467932	-0.501446	-0.232218	-0.358466	-0.0336631	0.387694	0.242482	0.182843	-0.024053	-0.136328	0.0639153	-0.146564	-0.0830245	-0.200668	-0.0845607	-0.400466	-0.358668	-0.246153	-0.13097	-0.16903	0.358794	0.121611	0.108062
100.99	NaN	NaN	NaN	NaN	NaN	0.742685	0.638966	0.815596	0.617695	0.856224	0.59845	0.851573	0.474121	0.0634487	0.331865	0.165371	0.636571	0.514291	0.292757	0.588621	0.389571	0.321956	0.137947	-0.0685809	-0.0595366	-0.247157	-0.388712	-0.373694	-0.480604	-0.17972	0.28965	0.240027	0.113402	0.046905	0.138162	-0.196522	-0.0165879	-0.00904134	-0.269907	-0.354989	-0.998231	-0.448672	-0.631641	-0.592856	-0.536669	-0.298801	0.0314197	0.304091	0.451742
102.99	NaN	NaN	NaN	NaN	NaN	0.510104	0.523066	0.334804	0.522619	0.463026	0.188477	0.175419	0.237064	0.012182	0.117406	0.12815	0.437416	0.48109	0.329737	0.618686	0.454796	0.275387	-0.176148	-0.278931	-0.354565	-0.598391	-0.501436	-0.113244	-0.398994	-0.109185	0.293191	0.32778	0.125228	0.138972	0.109147	-0.125212	-0.264528	-0.156264	-0.485096	-0.532616	-0.805176	-0.672952	-0.640426	-0.803665	-0.563824	-0.406691	-0.0872494	0.500252	0.324218
104.99	NaN	NaN	NaN	NaN	NaN	0.18036	0.0270592	0.0355605	-0.0292624	0.255871	0.0992442	0.439059	0.271239	0.18038	0.271051	0.414529	0.556078	0.340582	0.174125	0.3936	0.0861914	-0.134867	-0.116035	-0.337483	-0.343383	-0.42883	-0.615261	-0.339575	-0.59528	-0.488937	0.101766	0.42046	0.270444	0.153894	0.288546	0.131955	-0.242957	-0.160413	-0.31917	-0.644304	-0.807477	-0.818544	-1.05443	-0.956788	-0.761415	-0.743047	-0.256322	0.123004	0.177262
106.989	NaN	NaN	NaN	NaN	NaN	-0.512723	-0.351314	-0.356148	-0.0609664	0.0197682	0.356077	0.318773	0.321105	0.0846796	0.0427938	0.346065	0.217072	0.21259	-0.00436477	0.172215	-0.0756371	0.0832466	0.10569	-0.276909	-0.230012	-0.554018	-0.481633	-0.371739	-0.5532	-0.386866	-0.293359	0.172935	0.165808	0.172104	0.441364	0.113076	0.158627	-0.08938	-0.146526	-0.657258	-0.678775	-0.897636	-1.07739	-1.09033	-0.68829	-0.810587	-0.873827	0.00884927	-0.406867
108.989	NaN	NaN	NaN	NaN	NaN	-0.81544	-0.749589	-0.67087	-0.258118	-0.273713	-0.0362542	0.0484497	-0.0950422	-0.254066	0.0501699	0.105615	-0.176613	-0.262371	-0.341461	-0.396757	-0.467903	-0.0692982	-0.108037	-0.348915	-0.458435	-0.501456	-0.186818	-0.355929	-0.638112	-0.15029	-0.696205	-0.0315879	0.27985	0.396219	0.268415	0.396045	-0.0385781	0.0584532	0.220911	-0.261285	-0.606603	-0.948254	-1.13287	-1.04418	-0.710346	-0.889214	-0.749934	-0.226505	-0.50678
110.989	NaN	NaN	NaN	NaN	NaN	-0.984362	-0.779047	-0.372568	-0.0838983	-0.288396	0.194473	-0.0103287	-0.050853	-0.287752	-0.0311472	0.02434	-0.210556	-0.113659	-0.19366	-0.23945	-0.0789181	0.0906288	0.0256147	-0.277788	-0.337932	-0.439221	-0.238098	-0.568861	-0.378529	-0.520641	-0.45947	-0.0243664	0.214283	0.0462615	0.14055	0.418176	0.284505	0.16813	0.408373	-0.10248	-0.232072	-0.83403	-0.848666	-0.841456	-0.256791	-0.661731	-0.512981	-0.105691	-0.431892
112.989	NaN	NaN	NaN	NaN	NaN	-0.927671	-1.00979	-0.615041	-0.693159	-0.446702	-0.0203339	-0.267572	-0.250035	-0.467867	-0.0764693	0.0560872	-0.290119	-0.326326	-0.691481	-0.596731	-0.229955	-0.164967	-0.117283	-0.326041	-0.315793	-0.336046	-0.429754	-0.44667	-0.284821	-0.647486	-0.288445	-0.0624859	0.0622931	0.14911	0.224386	0.362649	0.250927	0.134945	0.403695	-0.141429	-0.313326	-0.605972	-0.778896	-0.985472	-0.848875	-0.771045	-0.808164	-0.653322	-0.650725
114.989	NaN	NaN	NaN	NaN	NaN	-1.05784	-1.06549	-0.74278	-0.346954	-0.42117	0.0966557	-0.00322795	-0.361078	-0.480559	-0.267696	-0.46032	-0.553546	-0.446914	-0.806414	-0.628383	-0.198821	-0.0222953	-0.062643	-0.0360399	-0.154458	-0.468303	-0.358943	-0.365947	-0.569632	-0.619154	-0.182592	-0.384841	0.0132276	0.190832	0.381771	0.412016	0.298767	0.298618	0.412943	0.27316	-0.262259	-0.322278	-0.409763	-0.820511	-0.50618	-0.396139	-0.269165	-0.148239	-0.209708
116.988	NaN	NaN	NaN	NaN	NaN	-1.10669	-1.24913	-0.612962	-0.780463	-0.734446	-0.547806	-0.368377	-0.619893	-0.633594	-0.426541	-0.949952	-0.654105	-0.826275	-1.05562	-1.11495	-0.721477	-0.992603	-0.861614	-0.333401	-0.643474	-0.29901	-0.564406	-0.324566	-0.590674	-0.555456	-0.193741	-0.122992	-0.0492402	0.068868	0.285599	0.483718	0.204517	0.334456	0.100483	0.136012	-0.493695	-0.601163	-0.550891	-0.739722	-0.698908	-0.812446	0.0579485	-0.471209	-0.101641
118.988	NaN	NaN	NaN	NaN	NaN	-0.844215	-0.627944	-0.748784	-0.698012	-0.943898	-0.719281	-0.931093	-0.656002	-1.25639	-1.09069	-0.992293	-0.292453	-0.612154	-0.983538	-0.788937	-0.726927	-0.72685	-0.62209	-0.355897	0.28232	-0.329067	-0.554989	-0.349171	-0.107241	-0.552812	0.340793	0.192919	-0.462847	-0.0714323	0.11346	0.215636	0.174897	0.0680606	-0.291033	-0.280413	-0.302449	-0.826218	-0.326588	-0.458288	-0.638038	-0.339577	-0.0604193	0.194365	0.223188
120.988	NaN	NaN	NaN	NaN	NaN	0.0214594	0.189305	0.183577	-0.23565	-0.576589	-0.142223	-0.51957	-0.355381	-0.150291	0.288932	-0.016649	-0.0587773	0.0922162	0.493195	0.351442	0.469927	0.341485	0.798872	0.133256	0.341306	-0.00808503	-0.453155	-0.113947	-0.000570688	0.725497	0.518806	0.0446219	-0.0850271	-0.0474781	-0.20336	-0.528376	-0.0432594	-0.547423	-0.596571	-0.483822	-0.615096	-0.545504	-0.0572377	-0.136348	-0.221109	-0.0324456	0.336607	-0.272437	0.15332
122.988	NaN	NaN	NaN	NaN	NaN	0.216318	0.232959	0.337731	-0.731351	-0.337864	-0.607586	-0.544412	-0.149624	-0.316551	0.665225	-0.0536691	0.386722	0.431912	0.549621	0.320202	0.577283	0.529728	0.214399	-0.0239712	-0.0350785	-0.0848182	0.165406	0.296349	0.118609	0.694705	0.105137	0.075129	0.00833444	-0.0252382	-0.202718	-0.275459	-0.20853	-0.387166	-0.510458	-0.240148	-0.601439	-0.555194	-0.560615	-0.684009	-0.991556	-0.836024	-0.302404	0.109884	-0.0871212
124.988	NaN	NaN	NaN	NaN	NaN	-0.025409	-0.021461	-0.0710197	-0.69315	-0.518532	-0.366847	-0.297875	-0.205019	0.032405	0.480335	0.409472	0.183885	0.719459	0.587941	0.721257	0.595726	0.716525	0.241307	-0.0121492	-0.241224	-0.351808	-0.0207141	0.152136	-0.0642814	0.273331	0.117373	0.023814	-0.119751	0.0111327	0.185879	-0.0630731	-0.294564	-0.0977846	-0.549429	-0.196267	-0.25362	-0.122817	-0.43789	-0.411734	-0.446767	-0.368484	-0.368368	-0.207495	-0.253505
126.987	NaN	NaN	NaN	NaN	NaN	-0.107129	-0.0565119	-0.344105	-0.509578	-0.665824	-0.119397	-0.181403	-0.177156	0.33149	0.441805	0.634418	0.330949	0.551313	0.472855	0.387313	0.435719	0.560074	-0.0197254	-0.33181	-0.44858	-0.522917	-0.213401	-0.177766	-0.153613	0.0177331	-0.0180849	-0.041443	-0.124953	0.302831	0.0269984	0.0882397	-0.0204173	-0.094899	-0.183378	-0.121078	-0.190664	0.0791873	-0.183726	-0.454123	-0.292444	-0.348	-0.179501	0.0209251	-0.0453154
128.987	NaN	NaN	NaN	NaN	NaN	-0.31066	-0.276566	-0.563924	-0.653091	-0.612584	-0.0308064	-0.245751	-0.269471	0.453871	0.521837	0.468016	0.491941	0.70341	0.667358	0.660256	0.472171	0.170382	-0.0203931	-0.301373	-0.200584	-0.468591	-0.270674	-0.371019	-0.395489	-0.0251561	0.0744928	-0.0156358	0.00211219	0.195037	0.125118	0.132465	0.0157918	-0.13744	-0.408008	-0.257889	-0.0253344	-0.187084	-0.067398	-0.206782	-0.141902	-0.343536	-0.156178	-0.161119	0.0389955
130.987	NaN	NaN	NaN	NaN	NaN	-0.571813	-0.589874	-0.368926	-0.3115	-0.262245	-0.0425003	0.143146	-0.101549	0.399287	0.271927	0.656658	0.712973	0.601745	0.269678	0.381603	0.318293	-0.0391098	-0.630257	-0.51394	-0.618324	-0.57706	-0.822577	-0.680971	-0.319407	-0.189886	0.151826	0.0254308	-0.0654781	0.204377	0.0338548	-0.00531491	0.0900375	0.0495109	-0.103287	-0.0277169	0.236951	-0.121612	0.047984	-0.0351942	-0.205714	-0.318966	-0.268351	-0.0493925	0.0997911
132.987	NaN	NaN	NaN	NaN	NaN	-0.622131	-0.613594	-0.587829	-0.2622	-0.466982	0.144022	0.147217	0.132758	0.510022	0.654867	0.845154	1.09866	0.939987	0.534671	0.50483	0.440784	0.232414	-0.5293	-0.55241	-0.256919	-0.695854	-0.777187	-0.545816	-0.549266	-0.0798798	0.174506	0.0938147	-0.0696278	0.11232	-0.36449	0.118631	0.177448	0.314082	0.206111	-0.00664825	0.304661	-0.113489	0.032602	-0.0333229	-0.173592	-0.187088	-0.424678	-0.173075	0.393766
134.987	NaN	NaN	NaN	NaN	NaN	-0.779493	-0.8278	-0.613422	-0.335129	-0.310299	0.271313	0.273648	0.577875	0.646206	1.09625	0.713048	1.21966	0.714796	0.780811	0.409006	0.264996	-0.0766387	-0.515704	-0.643829	-0.208588	-0.61516	-1.06419	-1.02402	-1.07159	-0.342652	0.0705784	-0.0467931	0.257637	0.092797	0.0586489	0.13052	0.412311	0.26307	0.158209	-0.136389	-0.0160919	-0.309404	-0.0202946	0.037925	-0.396769	-0.147202	-0.179666	-0.286641	0.286355
136.986	NaN	NaN	NaN	NaN	NaN	-0.458221	-0.811554	-0.374355	-0.111707	0.231045	0.342225	0.57775	0.889655	1.12077	1.49263	1.09928	1.14805	0.919551	0.879151	0.453263	0.344251	0.309722	-0.128141	-0.107054	0.0276366	-0.39462	-0.564712	-0.503422	-0.573904	-0.0268175	0.321921	0.133319	0.155574	-0.0492981	-0.166682	-0.023992	-0.18199	0.337631	-0.0299643	-0.00836807	0.0246261	-0.177921	-0.208699	-0.0767351	-0.294159	-0.0042516	-0.191335	-0.476357	0.213387
138.986	NaN	NaN	NaN	NaN	NaN	-0.731556	-1.07954	-0.379177	0.400891	0.427294	0.475341	0.392149	1.08904	0.976002	1.25007	0.942103	0.942822	0.840652	0.835962	0.451606	0.45861	0.162436	-0.157551	0.0584485	-0.137214	-0.325007	-0.0606243	-0.0777185	0.0365822	0.255969	0.296719	0.413686	0.310733	0.0677122	-0.321349	-0.245511	-0.687275	-0.25513	-0.310192	-0.370836	-0.466619	-0.177292	-0.0813183	-0.402416	-0.520966	-0.503938	-0.489028	-0.453057	-0.85519
140.986	NaN	NaN	NaN	NaN	NaN	-0.727392	-0.412887	-0.0328362	0.231335	0.353877	0.665509	0.481648	0.858125	0.945692	0.922444	0.86366	0.895329	0.836117	0.812744	0.612053	0.418535	-0.183501	-0.260112	-0.115285	-0.0672156	-0.207154	0.1486	0.204329	0.3846	0.561578	0.378251	0.561397	0.150706	-0.158975	-0.294289	-0.472772	-0.726308	-0.636545	-0.443343	-0.304104	-0.483738	-0.437385	-0.0246185	-0.307149	-0.226459	-0.507602	-0.343254	-0.43092	-0.502581
142.986	NaN	NaN	NaN	NaN	NaN	-0.751058	-0.419654	-0.0571239	0.0303587	0.0627098	0.175443	0.386275	0.281094	0.55224	0.644152	0.433214	0.407575	0.210912	0.237971	0.0765006	0.122251	-0.68834	-0.252186	-0.293696	-0.0790482	-0.165033	0.174401	0.371609	0.615318	0.607148	0.683107	0.384812	0.175422	-0.242076	-0.0665556	-0.430873	-0.986209	-1.18868	-0.869932	-0.567947	-0.680118	-0.712924	-0.0785874	-0.336495	-0.212293	-0.374395	-0.335012	-0.417224	-0.385358
144.986	NaN	NaN	NaN	NaN	NaN	-0.422135	-0.50838	0.176803	0.150518	0.137045	0.219083	0.313331	0.213145	0.616958	0.724313	0.345666	0.0605755	0.197222	-0.156319	-0.370315	-0.100637	-0.479418	-0.277622	-0.319094	0.250982	0.234219	0.555875	0.43217	0.635512	0.712237	0.747977	0.454552	0.0686331	-0.269836	-0.183946	-0.686646	-0.986493	-0.96291	-0.995778	-0.630012	-0.530014	-0.617688	0.142031	-0.00153077	-0.108211	-0.0512	-0.343021	-0.0383968	-0.214356
146.985	NaN	NaN	NaN	NaN	NaN	-0.608045	-0.334138	0.0409379	0.0497935	-0.242689	-0.191864	0.0534754	-0.227766	-0.108237	-0.0264867	-0.500647	-0.671583	-0.439097	-0.42054	-0.691193	-0.3343	-0.627611	-0.707526	-0.889082	-0.367192	-0.0469183	0.086458	0.277722	0.387037	0.516834	0.672059	0.48279	0.241667	-0.3054	-0.0448504	-0.49457	-0.937133	-0.871672	-0.986847	-0.745842	-0.676543	-0.693649	-0.0990218	-0.136782	-0.233734	-0.293116	-0.44136	-0.302883	-0.375031
148.985	NaN	NaN	NaN	NaN	NaN	-0.457721	-0.00113778	0.163696	0.0815649	-0.508541	-0.372238	-0.157724	-0.42598	-0.32667	-0.0889417	-0.439809	-0.461436	-0.43372	-0.499046	-0.454071	-0.260858	-0.160812	-0.578484	-0.943476	0.135293	0.0341062	0.267628	0.167439	0.416908	0.547616	0.693386	0.288035	0.0838765	-0.422294	-0.212936	-0.525044	-0.549377	-0.5706	-0.81408	-0.337538	-0.303418	-0.677954	-0.569604	-0.315884	-0.257005	-0.00393092	-0.103896	-0.100203	-0.0824435
150.985	NaN	NaN	NaN	NaN	NaN	-0.538415	-0.289641	-0.116734	-0.0412491	-0.607766	-0.626562	-0.529755	-0.416502	-0.555834	-0.0537988	-0.371268	-0.574975	-0.781598	-0.700552	-0.464766	-0.572156	-0.389378	-0.424922	-0.521598	0.105098	0.0123817	-0.0111968	0.214129	-0.0637235	0.137041	0.53454	0.102638	0.243082	-0.301045	-0.0619586	-0.277593	-0.155395	-0.230773	-0.569756	-0.213486	-0.161061	-0.249598	-0.330956	-0.119051	-0.336529	-0.136409	-0.226715	-0.253717	-0.408474
152.985	NaN	NaN	NaN	NaN	NaN	-0.630274	-0.553007	-0.400509	-0.347475	-0.84173	-0.889399	-0.835475	-0.534783	-0.514422	-0.175605	-0.517734	-0.560347	-0.721771	-0.650572	-0.668819	-0.824266	-0.26595	-0.321979	-0.726037	-0.314599	-0.4825	-0.347728	-0.334679	-0.140366	-0.0773485	0.0910452	0.0933497	0.127496	0.106535	-0.193844	0.0150342	0.0716867	-0.107909	-0.0321123	-0.0879713	-0.227217	-0.701227	-0.75808	-0.677814	-0.495366	-0.79309	-0.592316	-0.799672	-0.623902
154.985	NaN	NaN	NaN	NaN	NaN	-0.565695	-0.252119	-0.050097	-0.280772	-0.41743	-0.730347	-0.594724	-0.623684	-0.509432	-0.140731	-0.42842	-0.448354	-0.313366	-0.418143	-0.528023	-0.813451	-0.329639	-0.369922	-0.510937	-0.425671	-0.40736	-0.377967	-0.411565	-0.229359	-0.316542	-0.0489734	-0.183319	0.123556	0.117137	0.161059	0.0955992	0.189132	0.058383	0.36542	-0.0318916	0.0330305	-0.744945	-0.845321	-0.923966	-0.515454	-0.996523	-0.555585	-0.929371	-0.466493
156.984	NaN	NaN	NaN	NaN	NaN	-0.397236	-0.348671	0.0635398	-0.249718	-0.333742	-0.557361	-0.412783	-0.384866	-0.219594	-0.269368	-0.401961	-0.459504	-0.333758	-0.631625	-0.642783	-0.691426	-0.369855	-0.148115	-0.161335	-0.0810313	-0.229189	-0.0998681	-0.386221	-0.302753	-0.281831	-0.375959	-0.165571	-0.145212	0.326066	0.280725	0.0458225	0.209608	0.328557	0.483809	0.306511	0.0976656	-0.277477	-0.46204	-0.541947	-0.373445	-0.978271	-0.935282	-1.00898	-0.62741
158.984	NaN	NaN	NaN	NaN	NaN	-0.672795	-0.809748	-0.616576	-0.349167	-0.444888	-0.75438	-0.77233	-0.816117	-0.336081	-0.313952	-0.254403	-0.554839	-0.391683	-0.297383	-0.449534	-0.614955	-0.450681	-0.538859	-0.349097	-0.394264	-0.104479	-0.0246511	-0.328729	-0.348785	-0.142545	-0.439822	-0.26424	-0.0655025	0.13132	0.352449	0.137841	0.1479	0.404617	0.527474	0.178199	0.0891766	-0.161458	-0.243319	-0.503092	-0.334454	-0.916888	-1.25932	-1.20428	-0.648666
160.984	NaN	NaN	NaN	NaN	NaN	-0.616697	-0.598202	-0.30721	0.146561	-0.229446	-0.252966	-0.347091	-0.394767	0.304266	0.359859	-0.0172098	-0.443411	0.00618317	0.106047	0.132042	0.0572625	0.370965	-0.310119	-0.218659	-0.125086	-0.167361	-0.0369475	-0.233654	-0.307164	-0.141757	-0.353659	-0.398514	0.0566518	-0.111632	0.246661	0.0314546	0.441729	0.436586	0.684122	0.674646	0.278445	-0.0771706	-0.159483	-0.344519	-0.345736	-0.645799	-0.838268	-0.78485	-0.474946
162.984	NaN	NaN	NaN	NaN	NaN	-0.479375	-0.69375	0.0146167	0.197885	-0.269056	0.208758	0.0169004	0.114132	0.67192	0.325215	0.153025	-0.383929	-0.284179	0.145127	0.201555	0.393019	0.247549	-0.235961	-0.568262	-0.429065	-0.19692	-0.288103	-0.797246	-0.720304	-0.42514	-0.419155	-0.431755	-0.107536	-0.154455	0.240023	0.362347	0.594486	0.797547	0.545863	0.565367	0.335737	-0.118855	-0.242511	-0.38324	-0.296989	-0.34452	-0.447137	-0.144428	-0.135043
164.984	NaN	NaN	NaN	NaN	NaN	-0.307734	-0.162415	0.585886	0.107226	-0.137308	0.269701	0.136689	0.283683	0.980585	0.576381	0.640258	0.118484	0.158871	0.305821	0.499899	0.599065	0.45434	-0.0348652	-0.41021	-0.242951	-0.136722	-0.15622	-0.854019	-0.572687	-0.369074	0.0170395	-0.466158	0.0651565	-0.308362	0.224707	0.202236	0.490364	0.553713	0.635228	0.647981	0.308116	0.134272	-0.276041	-0.10594	-0.174602	0.0265459	-0.304899	0.0305667	-0.339687
166.983	NaN	NaN	NaN	NaN	NaN	-0.164458	0.50364	0.705339	0.228505	0.234172	0.410751	0.593694	0.406561	1.03356	0.589173	0.466374	0.541981	0.506014	0.656894	0.811911	0.594242	0.416805	0.20355	-0.326899	-0.113591	0.0815066	0.15722	-0.283739	-0.0688089	0.0982105	-0.223052	-0.295709	-0.165794	-0.504187	0.0398384	0.0826384	0.31564	0.614475	0.574348	0.642966	0.709928	0.153316	-0.0078503	0.206388	0.185689	0.193582	0.206645	0.238337	-0.0634669
168.983	NaN	NaN	NaN	NaN	NaN	-0.189739	0.542757	0.671346	-0.0289551	0.0372215	0.188522	0.477982	0.148204	0.768073	0.587969	0.191826	0.740544	0.616544	0.575217	0.117637	0.189475	0.198416	0.311924	-0.0168677	0.253396	-0.101473	-0.0962719	-0.156725	-0.318602	-0.0357716	-0.383667	-0.347297	-0.209301	-0.239563	0.285544	0.121414	0.195487	0.787148	0.341634	0.941851	0.85421	0.462154	-0.0730281	0.325951	0.351079	0.0434008	0.443665	0.341983	0.127579
HFB Trace
Palatable
Activity (Z)	1.29634	1.28725	1.27701	1.26649	1.25666	1.24789	1.24015	1.23339	1.22749	1.22224	1.21762	1.2141	1.21207	1.21127	1.2113	1.21164	1.21178	1.21133	1.21016	1.20837	1.20617	1.20347	1.20024	1.19676	1.19379	1.19218	1.19248	1.19457	1.198	1.2023	1.20707	1.21213	1.21728	1.22223	1.2267	1.23043	1.23337	1.23555	1.23744	1.23993	1.24366	1.24918	1.25642	1.26497	1.27433	1.28397	1.29358	1.30305	1.3125
SEM (Z)	0.584248	0.581444	0.578462	0.575533	0.57291	0.570691	0.568798	0.567159	0.565713	0.564377	0.56305	0.561675	0.560216	0.558686	0.557094	0.555461	0.553816	0.552176	0.550578	0.549032	0.54755	0.546074	0.544532	0.542913	0.541298	0.53984	0.538699	0.537875	0.537333	0.537036	0.536936	0.537005	0.537212	0.537547	0.538017	0.538611	0.539309	0.540072	0.540905	0.541953	0.543176	0.544416	0.545528	0.546414	0.547014	0.547311	0.547361	0.547239	0.547025
Time (s)	-1.999	-1.998	-1.997	-1.996	-1.995	-1.994	-1.993	-1.992	-1.991	-1.99	-1.989	-1.988	-1.987	-1.986	-1.985	-1.984	-1.983	-1.982	-1.981	-1.98	-1.979	-1.978	-1.977	-1.976	-1.975	-1.974	-1.973	-1.972	-1.971	-1.97	-1.969	-1.968	-1.967	-1.966	-1.965	-1.964	-1.963	-1.962	-1.961	-1.96	-1.959	-1.958	-1.957	-1.956	-1.955	-1.954	-1.953	-1.952	-1.951
Taste-Neutral
Activity (Z)	0.213257	0.219509	0.226073	0.232888	0.239961	0.247106	0.254016	0.260324	0.265608	0.269515	0.272348	0.274492	0.276039	0.277001	0.277502	0.277579	0.276994	0.275424	0.272653	0.268882	0.264457	0.259784	0.25519	0.250763	0.24662	0.242947	0.239765	0.237092	0.23493	0.233556	0.233566	0.235055	0.237819	0.241513	0.245711	0.249891	0.25365	0.256907	0.25958	0.261515	0.262805	0.263455	0.263483	0.263785	0.265107	0.267472	0.270846	0.275206	0.280657
SEM (Z)	0.646734	0.647398	0.647864	0.648164	0.648304	0.648296	0.648119	0.647735	0.647095	0.64614	0.644812	0.643071	0.640917	0.638412	0.635681	0.632812	0.629814	0.626687	0.623479	0.620311	0.617379	0.614824	0.612676	0.610919	0.609459	0.608175	0.606953	0.605676	0.604269	0.602688	0.600947	0.599067	0.597115	0.595155	0.593208	0.591269	0.589322	0.587393	0.585509	0.583609	0.581586	0.57936	0.57703	0.57497	0.57338	0.572235	0.571443	0.570893	0.570478
Time (s)	-1.999	-1.998	-1.997	-1.996	-1.995	-1.994	-1.993	-1.992	-1.991	-1.99	-1.989	-1.988	-1.987	-1.986	-1.985	-1.984	-1.983	-1.982	-1.981	-1.98	-1.979	-1.978	-1.977	-1.976	-1.975	-1.974	-1.973	-1.972	-1.971	-1.97	-1.969	-1.968	-1.967	-1.966	-1.965	-1.964	-1.963	-1.962	-1.961	-1.96	-1.959	-1.958	-1.957	-1.956	-1.955	-1.954	-1.953	-1.952	-1.951
[truncated: 5,000 more columns]

## Sheet: Figure2BD
Cue Response
	# Inactive Channels	# Responsive Channels	# Specific Channels
L. Ant. Insula	34	17	7
L. Frontal Op	9	8	2
L Pos. Ins	7	10	9
R. Ant. Insula	25	15	1
R. Frontal Op	5	2	0
R. Pos. Ins	11	6	0
Receipt Response
L. Ant. Insula	44	11	3
L. Frontal Op	12	5	2
L Pos. Ins	14	10	2
R. Ant. Insula	30	7	4
R. Frontal Op	5	2	0
R. Pos. Ins	13	2	2

## Sheet: Figure3
	overall accuracy	FPR1	TPR1	FPR2	TPR2				overall accuracy	FPR1	TPR1	FPR2	TPR2				overall accuracy	FPR1	TPR1	FPR2	TPR2				overall accuracy	FPR1	TPR1	FPR2	TPR2
non-shuffled		32	60	40	68
1	60.4	35	56	44	65	feature1		1	50.6	52	53	47	48	feature2		1	57.8	40	56	44	60	feature3		1	62.6	38	63	37	62	feature4
2	59.8	36	56	44	64			2	51	51	53	47	49			2	57.4	38	53	47	62			2	63.4	35	62	38	65
3	61.6	34	57	43	66			3	52	52	56	44	48			3	59.2	36	55	45	64			3	62	38	62	38	62
4	59	38	56	44	62			4	54.4	48	57	43	52			4	57.4	37	52	48	63			4	63	36	62	38	64
5	60.4	35	56	44	65			5	54.6	47	56	44	53			5	57.4	38	53	47	62			5	62.4	36	61	39	64
6	59	36	54	46	64			6	54.6	46	56	44	54			6	56	37	49	51	63			6	63	36	62	38	64
7	59.2	36	54	46	64			7	54	47	55	45	53			7	58	37	53	47	63			7	64	34	62	38	66
8	60.6	35	56	44	65			8	57	46	60	40	54			8	59	37	55	45	63			8	62.6	33	58	42	67
9	60.2	37	58	42	63			9	53.4	46	53	47	54			9	56.8	41	55	45	59			9	63.4	35	62	38	65
10	55.8	40	52	48	60			10	54.6	50	59	41	50			10	61.2	35	57	43	65			10	66.2	32	65	35	68
11	59.6	34	54	46	66			11	51.6	47	50	50	53			11	56.4	40	53	47	60			11	62	37	61	39	63
12	60.6	40	61	39	60			12	54	48	56	44	52			12	56	41	53	47	59			12	61.4	38	61	39	62
13	58.2	38	54	46	62			13	55	44	54	46	56			13	59.4	38	56	44	62			13	63.2	35	61	39	65
14	61.6	36	60	40	64			14	51.6	50	53	47	50			14	58.6	35	52	48	65			14	61.8	35	58	42	65
15	61	34	56	44	66			15	51.2	50	53	47	50			15	55	39	49	51	61			15	62.8	34	60	40	66
16	61	35	57	43	65			16	54.2	46	55	45	54			16	59.8	34	53	47	66			16	63.6	35	62	38	65
17	62.6	31	56	44	69			17	53	50	56	44	50			17	58.6	37	54	46	63			17	61.8	38	62	38	62
18	60.2	36	56	44	64			18	55.2	46	56	44	54			18	56.6	39	52	48	61			18	63	36	62	38	64
19	61	36	58	42	64			19	54	48	56	44	52			19	57	40	54	46	60			19	63.8	35	62	38	65
20	58.6	39	56	44	61			20	51.2	50	52	48	50			20	57.6	36	51	49	64			20	62.8	37	62	38	63
21	59	38	56	44	62			21	52.6	52	58	42	48			21	57.6	40	55	45	60			21	62.8	36	61	39	64
22	60.4	37	58	42	63			22	55.4	47	58	42	53			22	57.8	37	53	47	63			22	63.4	35	62	38	65
23	58.6	40	57	43	60			23	53.8	45	52	48	55			23	56.2	39	52	48	61			23	63.8	32	60	40	68
24	57	42	56	44	58			24	56.2	46	58	42	54			24	56.6	42	55	45	58			24	63.8	35	63	37	65
25	61	36	58	42	64			25	52.2	52	56	44	48			25	57	39	53	47	61			25	63.2	34	60	40	66
26	60.4	36	56	44	64			26	55	47	57	43	53			26	56.8	40	54	46	60			26	63	34	60	40	66
27	59.6	35	54	46	65			27	53	48	54	46	52			27	59.8	38	58	42	62			27	63.4	33	60	40	67
28	59.8	38	58	42	62			28	52.2	49	54	46	51			28	57	38	52	48	62			28	63.6	34	62	38	66
29	59.8	37	57	43	63			29	54.2	48	56	44	52			29	57.4	40	55	45	60			29	62	37	61	39	63
30	58.2	38	54	46	62			30	54.8	50	60	40	50			30	57.4	38	53	47	62			30	65	32	62	38	68
31	61.8	38	62	38	62			31	51.2	51	53	47	49			31	56.2	40	52	48	60			31	64.8	33	63	37	67
32	62	36	60	40	64			32	50.8	47	49	51	53			32	58.6	36	53	47	64			32	64.6	33	62	38	67
33	59	38	56	44	62			33	55.6	44	56	44	56			33	55.6	38	49	51	62			33	64.4	35	64	36	65
34	60.4	38	58	42	62			34	54.2	47	55	45	53			34	57.6	35	50	50	65			34	64.6	34	63	37	66
35	52.6	48	54	46	52			35	53.8	48	55	45	52			35	56.8	39	53	47	61			35	63.8	36	63	37	64
36	55.2	42	52	48	58			36	56	46	58	42	54			36	60.2	35	56	44	65			36	60.8	37	58	42	63
37	59	37	55	45	63			37	55.6	46	57	43	54			37	56	42	54	46	58			37	64.8	32	62	38	68
38	59.2	37	55	45	63			38	52.6	51	56	44	49			38	58.8	35	53	47	65			38	64	34	62	38	66
39	61.2	36	58	42	64			39	55.6	47	58	42	53			39	59.6	34	54	46	66			39	62.2	37	61	39	63
40	60.2	36	57	43	64			40	54	45	53	47	55			40	56	40	52	48	60			40	62.4	36	60	40	64
41	62.6	34	59	41	66			41	53	48	54	46	52			41	57.4	40	55	45	60			41	62.2	38	62	38	62
42	57.6	39	54	46	61			42	52	50	54	46	50			42	58.6	36	53	47	64			42	66.2	32	64	36	68
43	58.4	39	56	44	61			43	54.8	46	55	45	54			43	58	36	52	48	64			43	63	37	63	37	63
44	58.4	38	55	45	62			44	50	51	51	49	49			44	56.4	38	51	49	62			44	61.2	36	58	42	64
45	57	40	54	46	60			45	51.6	51	54	46	49			45	56.6	38	52	48	62			45	62.2	32	57	43	68
46	57	40	54	46	60			46	51.8	51	55	45	49			46	55.4	42	52	48	58			46	62	35	59	41	65
47	59.6	36	55	45	64			47	51.4	51	54	46	49			47	56.6	38	51	49	62			47	60.2	38	58	42	62
48	58.4	40	57	43	60			48	51.4	50	52	48	50			48	60.6	35	56	44	65			48	62.6	36	61	39	64
49	58.8	40	58	42	60			49	50.4	50	51	49	50			49	56.6	40	53	47	60			49	62.8	35	60	40	65
50	58.2	37	53	47	63			50	50.4	52	53	47	48			50	57.8	38	54	46	61			50	62.2	38	62	38	62
51	59.4	37	56	44	63			51	49.8	52	52	48	48			51	57.4	39	54	46	61			51	62.2	36	61	39	64
52	60.2	36	56	44	64			52	50.8	53	54	46	47			52	58	38	54	46	62			52	62.6	36	61	39	64
53	58.6	38	55	45	62			53	52.4	50	55	45	50			53	58.6	38	56	44	62			53	61	36	58	42	64
54	58.8	35	53	47	65			54	52.2	52	56	44	48			54	56.6	42	55	45	58			54	61.4	36	59	41	64
55	58.4	38	54	46	62			55	53.6	51	58	42	49			55	57	37	51	49	53			55	61.2	38	60	40	62
56	56.8	40	54	46	60			56	52.6	49	54	46	51			56	58.4	36	53	47	64			56	59.8	39	59	41	61
57	58.8	35	52	48	65			57	49.6	55	54	46	45			57	59.4	38	57	43	62			57	60.6	36	57	43	64
58	58	39	55	45	61			58	50.8	52	54	46	48			58	60	36	56	44	64			58	61.2	37	59	41	63
59	58.8	35	52	48	65			59	50.2	53	54	46	47			59	61.2	35	57	43	65			59	60.6	38	59	41	62
60	57.4	38	53	47	62			60	51.2	54	56	44	46			60	59.2	36	54	46	64			60	59.4	37	56	44	63
61	57.6	39	54	46	61			61	50.8	55	56	44	45			61	58.8	36	54	46	64			61	58.4	41	58	42	59
62	57.2	40	54	46	60			62	50	53	53	47	47			62	60.6	34	56	44	66			62	60.2	38	59	41	62
63	58.2	38	54	46	62			63	52.2	49	54	46	51			63	61.6	33	56	44	67			63	61.6	35	58	42	65
64	56	42	54	46	58			64	52.2	50	55	45	50			64	60.2	38	58	42	62			64	60.6	35	56	44	65
65	59.6	38	57	43	62			65	53.2	52	58	42	48			65	59.8	34	53	47	66			65	58.6	40	58	42	60
66	58.6	39	56	44	61			66	49.4	54	53	47	46			66	60.6	36	58	42	64			66	60.4	36	57	43	64
67	57	39	53	47	61			67	49.8	54	54	46	46			67	61.8	32	56	44	68			67	59.8	40	59	41	60
68	59.4	34	53	47	66			68	51	51	53	47	49			68	59.4	37	56	44	63			68	60	38	58	42	62
69	58	39	55	45	61			69	52.8	53	58	42	47			69	62.8	34	60	40	66			69	59.4	40	59	41	60
70	62.8	32	58	42	68			70	52.2	53	58	42	47			70	58.6	38	55	45	62			70	62.6	34	59	41	66
71	58.4	36	53	47	64			71	55	46	56	44	54			71	60.4	35	56	44	65			71	59.4	41	60	40	59
72	58.2	38	54	46	62			72	51.8	50	54	46	50			72	58.8	37	54	46	63			72	59.4	39	58	42	61
73	56.8	40	54	46	60			73	49.6	56	55	45	44			73	59.8	37	56	44	63			73	60.4	36	57	43	64
74	58.8	36	53	47	64			74	51.6	52	56	44	48			74	63	32	58	42	68			74	63.4	33	60	40	67
75	54.8	40	50	50	60			75	49.8	54	53	47	46			75	61.4	34	57	43	66			75	59.2	38	56	44	62
76	59.4	37	56	44	63			76	52.8	49	55	45	51			76	56.2	38	52	48	61			76	59.6	39	58	42	61
77	56	38	50	50	62			77	50.6	53	54	46	47			77	59.6	36	56	44	64			77	61.4	34	56	44	66
78	59	37	55	45	63			78	46	60	52	48	40			78	64.4	32	61	39	68			78	60	38	58	42	62
79	61	35	57	43	65			79	53	48	54	46	52			79	60.4	33	54	46	67			79	61.4	34	57	43	66
80	60	36	56	44	64			80	52	49	53	47	51			80	59.8	36	56	44	64			80	59	37	55	45	63
81	55.4	41	52	48	59			81	51.2	53	56	44	47			81	60.2	38	58	42	62			81	61.2	37	60	40	63
82	60.2	37	58	42	63			82	51.6	49	52	48	51			82	61.8	35	59	41	65			82	60.6	36	57	43	64
83	59.2	35	54	46	65			83	53.6	50	57	43	50			83	58.6	37	54	46	63			83	62.2	36	61	39	64
84	59.4	37	56	44	63			84	52.2	50	55	45	50			84	60.6	35	56	44	65			84	60.6	38	59	41	62
85	58.2	34	50	50	66			85	50.6	54	55	45	48			85	60.4	35	56	44	65			85	58.6	38	55	45	62
86	60	35	55	45	65			86	51	54	56	44	46			86	58.8	38	55	45	62			86	61	38	60	40	62
87	57.8	40	55	45	60			87	51	52	54	46	48			87	60.4	37	58	42	63			87	61.8	37	60	40	63
88	56.6	40	53	47	60			88	51.8	52	55	45	48			88	60	36	56	44	64			88	60	37	57	43	63
89	59	37	55	45	63			89	51.2	52	54	46	48			89	58.2	37	54	46	63			89	61.2	37	59	41	63
90	56.8	39	52	48	61			90	53.4	49	56	44	51			90	59	37	55	45	63			90	61.8	37	60	40	63
91	58.6	36	54	46	64			91	49.4	52	50	50	48			91	57.6	40	55	45	60			91	59.8	38	57	43	62
92	59.2	37	56	44	63			92	53.4	51	58	42	49			92	59	40	58	42	60			92	60.8	39	60	40	61
93	56.8	41	54	46	59			93	50.4	56	56	44	44			93	58.2	37	53	47	63			93	63.6	31	58	42	69
94	59.8	35	54	46	65			94	52.8	49	55	45	51			94	60	36	56	44	64			94	61.8	35	59	41	65
95	58	37	53	47	63			95	56.2	46	59	41	54			95	59.6	36	55	45	54			95	63.2	32	58	42	68
96	59.2	39	57	43	61			96	54.4	49	58	42	51			96	58.2	40	57	43	60			96	61.2	34	56	44	66
97	57.8	39	54	46	61			97	53.8	46	53	47	54			97	57.8	38	54	46	62			97	62.4	32	56	44	68
98	61.2	34	56	44	66			98	52.4	50	54	46	50			98	56	40	52	48	60			98	63.4	33	60	40	67
99	59.4	36	55	45	64			99	55.4	44	54	46	56			99	57.6	37	52	48	63			99	62.8	35	60	40	65
100	60	36	56	44	64			100	57.8	42	58	42	58			100	56.4	38	51	49	62			100	60.6	32	54	46	68

## Sheet: Figure4A
BinCount = 50	Anticipation
Frontal Operculum	Anterior Insula	Posterior Insula	Visual
1.73	0.4	0.03	NaN
0.41	NaN	2.04	NaN
0	0.12	1.62	NaN
0.46	NaN	1.75	NaN
0.53	0.08	1.35	NaN
NaN	1.44	0.34	NaN
0.07	NaN	1.03	1.75
0.32	1.63	0.09	0.19
0.3	NaN	0.79	NaN
0.09	0.11	0.76	NaN
NaN	1.38	0	NaN
NaN	0.09	NaN	1.45
0.39	1.45	0.41	0.97
1.78	0.57	1.28	NaN
0.84	0.91	1.79	0.11
0.43	1.07	1.35	NaN
0.41	NaN	0.68	0.77
0.5	0.3	1.7	NaN
0.2	NaN	2.3	NaN
0.05	0.04	NaN	1
NaN	0.57	1.46	2
NaN	1.51	1.4	0.26
0.59	0.71	NaN	NaN
0.33	0.27	NaN	0.11
0.37	0.31	1.34	1.49
0.07	1.94	NaN	0.04
0.23	1.85	1.36	NaN
0.36	0.49	1.9	1.54
NaN	NaN	1.86	0.08
0.42	0.38	1.32	1.9
NaN	0.46	0.72	NaN
NaN	1.08	1.39	0.75
0.66	0.63	1.4	0.08
1.77	NaN	2.07	NaN
NaN	NaN	1.06	0.18
1.26	0.78	0.82	NaN
0.32	1.85	1.79	1.59
NaN	NaN	0.06	1.73
NaN	NaN	NaN	1.52
0.38	1.58	0.12	NaN
0.64	NaN	NaN	1.33
0.44	0	0.98	NaN
NaN	NaN	1.27	NaN
NaN	NaN	1.88	NaN
0.38	0	0.93	1.4
0.31	0.03	NaN	NaN
NaN	NaN	NaN	1.71
0.02	NaN	NaN	NaN
NaN	0.93	1.66	NaN
NaN	0.81	NaN	0.09
0.41	0.7	NaN	2.3
0.05	0.14	0.04	2.31
NaN	2.22	0.06	0.12
0.78	2.28	2.05	NaN
0.99	0.04	0.14	0.09
NaN	0.54	NaN	1.32
NaN	1.67	1.35	NaN
NaN	NaN	0.61	NaN
0.11	NaN	NaN	NaN
NaN	0.67	NaN	NaN
1.65	1.41	NaN	0
0.42	2.11	1.99	NaN
0.47	NaN	NaN	NaN
0.39	0.19	NaN	NaN
0.14	0.26	1.63	NaN
NaN	0.55	1.48	NaN
NaN	0.33	0.5	NaN
NaN	NaN	1.68	2.01
0.88	0.75	0.52	NaN
0.8	NaN	0.51	NaN
NaN	NaN	1.41	0.04
2.2	NaN	NaN	2.07
0.38	0.11	1.85	NaN
NaN	2.29	1.94	NaN
NaN	NaN	0.83	2.15
0.26	NaN	0.68	NaN
NaN	0.62	NaN	NaN
NaN	0.24	1.3	1.01
0.12	NaN	1.85	NaN
1.79	NaN	NaN	NaN
0.66	0.45	0.04	2.1
0.02	2.05	2.07	NaN
1.55	2.29	1.92	NaN
0.28	NaN	0.82	2.02
0.43	0.22	NaN	1.6
0.11	NaN	1.09	NaN
0.58	NaN	1.01	NaN
0.15	2.11	0.1	0.24
0.48	1.04	1.18	NaN
0.62	1.98	0.68	1.9
NaN	1.65	NaN	0.01
1.99	0.12	2.01	NaN
0.7	1.01	0.43	NaN
NaN	1.34	NaN	NaN
0.53	1.01	0.77	0.14
0.5	1.06	NaN	NaN
0.13	NaN	NaN	NaN
0.25	NaN	0.17	1.94
0.46	NaN	2.24	0.04
0.37	0.2	2.04	2.09
NaN	2.12	1.16	NaN
0.06	0.36	0.88	2.21
0.28	1.2	NaN	NaN
0.4	0.18	NaN	NaN
0.44	0.5	1.2	1.78
0.55	1.38	0.08	NaN
0.27	0.77	1.87	0.31
0.57	0.5	0.95	NaN
1.5	NaN	1.86	NaN
0.42	NaN	0.21	NaN
NaN	1.32	0.72	NaN
0.29	NaN	0.38	NaN
0.59	2.18	0.83	1.32
1.82	NaN	2.1	2.06
NaN	NaN	0.5	NaN
0.27	0.05	0.3	NaN
0.4	NaN	1.79	NaN
2.05	1.88	1.62	NaN
0.13	NaN	1.11	NaN
NaN	1.49	NaN	0.54
0.03	0.02	1.58	1.84
0.08	0.82	0.86	NaN
0.42	NaN	0.25	2.19
2.1	NaN	2	1.44
NaN	0.02	0.13	NaN
0.75	1.73	0.24	2.02
0.67	1.11	1.23	NaN
0.56	0.13	2.07	NaN
NaN	0.09	1.03	NaN
1.74	1.25	0.16	NaN
0.26	0.25	NaN	1.13
NaN	0.61	0	NaN
NaN	1.75	1.54	1.97
NaN	0.9	1.98	NaN
1.12	0.28	0.03	NaN
0.38	NaN	0.11	0.65
0.64	NaN	0.58	NaN
1.6	0.85	0.91	NaN
NaN	0.55	0.08	0.49
0.32	0.53	NaN	NaN
2.02	1.63	1.34	NaN
0.67	0.44	0.16	1.82
0.45	NaN	NaN	NaN
0.41	0.33	NaN	NaN
0.07	0.33	1.99	NaN
0.19	0.15	1.46	NaN
0.2	0.68	1.49	NaN
0.07	NaN	0.81	NaN
0.71	0.46	0.26	NaN
NaN	NaN	0.55	0.76
0.31	NaN	1.38	0.18
1.56	0.14	NaN	0.08
1.03	NaN	0.89	NaN
0.54	0.21	0.09	NaN
0.42	0.87	1.7	NaN
0.86	0.04	NaN	NaN
0.46	NaN	NaN	NaN
NaN	2.28	1.29	0.94
2.09	0.27	0.12	1.25
NaN	1.54	NaN	NaN
0.48	1.4	0.88	NaN
NaN	0.18	0.96	NaN
NaN	NaN	0.21	NaN
NaN	0.4	1.98	NaN
NaN	0.2	2.03	0.52
NaN	NaN	NaN	NaN
NaN	0.79	1.94	NaN
0.35	0.32	NaN	1.88
0.41	0.24	1.67	NaN
NaN	2.18	NaN	NaN
NaN	NaN	2.23	NaN
1.63	1.7	NaN	NaN
0.28	1.13	0.36	NaN
NaN	0.53	NaN	NaN
0.84	0.89	NaN	NaN
1.36	0.4	NaN	NaN
NaN	0.29	NaN	NaN
NaN	0.29	NaN	NaN
0.38	0.22	NaN	NaN
NaN	0.06	0.27	NaN
NaN	NaN	NaN	1.01
NaN	NaN	0.15	NaN
1.44	0.04	1.85	0
NaN	NaN	0.81	0.69
0.56	0.35	NaN	NaN
NaN	0.43	1.89	NaN
2.07	0.23	0.68	NaN
0.51	0.39	1.98	NaN
NaN	0.23	NaN	NaN
NaN	0.3	NaN	NaN
NaN	1.62	1.44	NaN
1.55	NaN	0.61	NaN
NaN	1.25	NaN	NaN
0.82	0.31	0.8	NaN
NaN	NaN	0.77	NaN
NaN	1.31	NaN	NaN
NaN	NaN	0	NaN
0.19	NaN	NaN	NaN
NaN	0.03	0.07	NaN
NaN	0.96	0.32	NaN
NaN	0.22	NaN	0.64
NaN	0.43	NaN	0.12
0.65	NaN	NaN	0.69
NaN	NaN	NaN	0.97
NaN	0.4	NaN	0.67
0.05	0	1.37	0.46
NaN	0.49	2.08	1.28
0.8	0.45	NaN	2.34
NaN	0.91	NaN	0.9
NaN	NaN	NaN	0.44
NaN	0	2.16	1.7
NaN	0.37	NaN	1.04
NaN	NaN	NaN	NaN
0.58	1	0.98	1.69
1.01	0.98	NaN	1.38
1.44	1.43	NaN	1.06
0.44	1.96	0.83	0.15
NaN	NaN	NaN	2.25
NaN	0.42	1.64	0.87
0.11	0.33	0.04	NaN
NaN	1.79	NaN	1.45
0.24	0.09	0.33	1.29
NaN	NaN	1.11	0.91
NaN	0.39	NaN	1.35
NaN	NaN	0.89	1.76
NaN	0.22	NaN	0.57
NaN	NaN	0.57	NaN
NaN	0.2	0.33	0.31
2.12	NaN	0.03	1.48
1.15	1.01	1.95	0.22
NaN	NaN	1.22	1.91
0.86	2.21	2.21	1.86
NaN	0.39	NaN	0.19
0.41	1.1	0.63	1.32
0.19	0.89	0.76	1.16
0.04	0.1	0.18	1.93
NaN	0.05	2.11	0.28
NaN	0	NaN	1.91
NaN	NaN	NaN	1.66
NaN	1.79	NaN	1.78
1.8	1.25	1.71	NaN
0.13	1.48	1.56	1.04
NaN	1.84	2.04	0.78
NaN	0.48	2.29	NaN
NaN	0.02	NaN	0.19
NaN	0.53	0.32	0.09
NaN	0.24	1.86	0.14
0.37	0.2	NaN	0.75
0.34	NaN	1.04	1.67
0.52	0.27	0.9	2.19
NaN	1.07	NaN	0.6
NaN	0.04	NaN	NaN
0.28	1.42	0.74	1.83
NaN	1.82	0.96	1.13
NaN	1.39	NaN	0.1
0.17	0.13	NaN	0.68
NaN	0	0.07	NaN
NaN	1.89	NaN	1.82
0.31	1.55	0.02	NaN
1.34	0.04	NaN	1.72
NaN	0.87	0.01	1.2
NaN	0.93	1.33	0.05
1.56	0.38	0.29	0.01
NaN	1.1	1.39	NaN
0.73	1.89	2.1	0.63
0.43	1.52	NaN	0.96
0.12	1.22	0.92	0.47
0.52	0.67	1.48	2.27
NaN	NaN	0.66	1.36
0.24	NaN	NaN	NaN
NaN	0.34	2.24	0.73
1.56	1.18	NaN	0
NaN	0	0.65	1.66
0.73	1.21	NaN	0.46
NaN	1.8	NaN	0.63
NaN	0.54	0.27	NaN
NaN	1.83	0.93	0.65
0.28	1.76	NaN	0.02
NaN	0.77	NaN	1.7
NaN	0.18	0.26	1.46
NaN	1.27	NaN	1.31
1.9	1.86	0.16	0.48
0.66	1.91	NaN	NaN
NaN	1.47	0.82	0.24
NaN	1.76	NaN	0.21
0.04	2.05	1.89	NaN
NaN	1.67	0.58	0.03
NaN	1.34	2.12	2.01
NaN	0.18	NaN	0.07
0.36	0.13	NaN	1.02
NaN	NaN	0.71	0.79
0.25	1.17	0.56	1.12
0.65	1.66	0.65	NaN
0.58	2.09	2.04	0.7
NaN	1.46	1.7	1.08
0.74	0.12	NaN	1.11
0.45	1.12	0.01	1.39
NaN	1.05	1.97	0.48
NaN	0.99	0.06	NaN
0	0.1	1.88	NaN
0.62	2.12	NaN	1.6
0.39	0.52	NaN	0.88
1.51	0.03	NaN	NaN
NaN	1.86	NaN	0.01
NaN	1.62	1.49	0.16
1.51	0.5	1.94	NaN
NaN	1.69	1.02	NaN
1.3	1.27	1.51	NaN
NaN	NaN	NaN	0.84
1.28	0.53	1.06	1.65
NaN	NaN	2.15	NaN
NaN	NaN	NaN	0.1
1.97	1.02	NaN	NaN
0.24	1.42	1.47	1.58
0.16	1.87	1.46	0.08
0.45	NaN	NaN	NaN
NaN	1.55	0.85	1.15
1.47	0.45	0.75	2.05
NaN	0.84	NaN	0.79
NaN	NaN	0.04	1.59
NaN	1.4	0.9	0.54
1.3	0.35	NaN	NaN
0	2.08	1.12	2.05
NaN	0.48	0.95	NaN
1.56	0.18	0.86	NaN
NaN	1.91	1.88	NaN
1.84	0.78	0.58	NaN
0.17	1.21	NaN	0.39
0.8	0.12	0.02	1.41
NaN	NaN	NaN	1.22
NaN	0.05	0.72	1.45
NaN	0.02	1.29	1.88
1.33	0	NaN	1.84
NaN	1.25	0.63	0.89
NaN	1.38	1.96	NaN
NaN	1.72	0.14	NaN
1.81	0.02	0.04	1.41
0.27	0.72	0.95	NaN
NaN	0.12	1.89	1.08
2	0.15	0.14	1.18
NaN	1.71	1.68	0.24
NaN	NaN	NaN	0
0.65	0.75	0.59	NaN
2.14	0.07	0.91	2.27
NaN	0.38	0.15	0.63
NaN	0.04	NaN	1.02
NaN	1.46	2.09	2.1
0.5	1.88	NaN	0.76
2.22	NaN	0	NaN
1.28	1.59	0.9	0.11
NaN	0.05	NaN	1.5
1.86	2.28	NaN	0.83
NaN	2.24	1.8	NaN
NaN	0.4	0.04	0.67
1.75	NaN	2.28	1.94
NaN	NaN	NaN	NaN
NaN	1.68	1.23	0.01
2.22	0	NaN	0.78
0.21	0.34	0.14	NaN
1.6	0.02	NaN	0.18
2.3	1.63	1.21	0.04
0.83	2.02	NaN	1.08
NaN	1.42	NaN	1.69
1.2	1.42	1.39	0.72
0	NaN	NaN	NaN
NaN	1.23	NaN	1.4
NaN	2.13	NaN	NaN
1.3	1	1.05	NaN
1.16	1.81	1.3	0.86
0.67	0.11	1.99	0.89
NaN	NaN	NaN	1.58
1.87	NaN	1.5	0.93
NaN	0.47	0.03	0.88
0.13	0.73	0.01	NaN
1.15	0.89	1.68	1.12
NaN	0.44	0.33	NaN
NaN	1.75	NaN	0.88
1.52	NaN	1.79	0.7
NaN	2.25	1.55	0.01
NaN	NaN	1.45	1.88
0.52	0.73	0.04	0.04
NaN	1.33	1.71	0.78
0.26	0.11	0.66	0.26
0.03	0.54	2.12	0.1
NaN	0.08	NaN	NaN
NaN	0.15	1.58	1.51
NaN	2.11	2.23	NaN
NaN	1.11	2.15	NaN
0.05	2.25	0.96	0.04
0.46	2.14	NaN	2.21
NaN	NaN	0.67	1.74
NaN	0.71	NaN	0.8
0.04	0.29	0.06	NaN
NaN	1.35	NaN	2.18
0.9	0.46	0.48	0.66
2.12	NaN	1.94	1.51
NaN	0	2.05	NaN
1.42	1.68	0.13	0.08
NaN	0.46	1.12	0.02
NaN	NaN	1.2	0.01
NaN	1.39	1.12	2.2
NaN	0.21	1.62	2.13
NaN	2.05	0.1	1.46
1.77	1.98	0.16	2.16
NaN	0.62	1.32	1.91
1.77	NaN	NaN	1.47
0.34	0.84	NaN	1.31
2.03	0.37	NaN	1.7
NaN	1.58	0.1	0.38
NaN	NaN	0.08	NaN
2.07	0.02	1.7	0.29
1.14	NaN	NaN	NaN
NaN	NaN	2.08	1.05
0.06	NaN	0.76	0.24
NaN	0.97	1.49	NaN
1.59	0.9	1.28	2.03
NaN	0.4	NaN	0.28
NaN	NaN	1.41	0.39
NaN	0.1	1.35	0.77
1.62	NaN	2.23	2.08
NaN	2.21	1.5	1.45
1.58	NaN	0.65	NaN
0	2.32	NaN	2.07
0.95	1.73	0	1.81
0	0.42	0.1	NaN
1.96	0.05	NaN	NaN
1.84	0.59	1.66	0.2
0.18	0.76	1.64	NaN
0.9	0.04	NaN	1.48
NaN	NaN	NaN	0.41
NaN	1.17	1.23	NaN
NaN	NaN	0.93	1.75
1.26	1.21	NaN	NaN
NaN	1.7	NaN	NaN
NaN	NaN	NaN	0.03
NaN	NaN	1.91	1.55
NaN	NaN	0.08	2.21
NaN	1.92	1.69	0.4
NaN	0.34	NaN	1.81
0.67	NaN	1.53	1.24
NaN	0.59	0.61	NaN
NaN	0.38	1.92	NaN
0.15	NaN	1.6	NaN
2.16	1.42	NaN	2.18
1.48	NaN	1.37	0.54
0	0.76	NaN	0.74
NaN	0.59	NaN	0.06
NaN	NaN	1.63	-4.44089e-16
NaN	NaN	0.28	1.72
1.8	NaN	0.02	0.46
0	NaN	NaN	0.42
1.89	NaN	2.2	0.04
NaN	0.22	1.22	2.1
0.43	0.85	0.07	NaN
NaN	1.21	1.46	0.19
1.57	1.66	2.19	1.59
1.26	0.6	1.21	NaN
2.14	1.91	0.73	NaN
NaN	NaN	0.01	0.41
2.1	1.84	NaN	0.61
1.91	1.83	NaN	1.55
1.79	0.08	1.76	NaN
0.35	0.56	NaN	NaN
NaN	0.4	0.09	NaN
0	NaN	2.23	NaN
0.33	0.25	1.13	NaN
1.04	NaN	1.02	1.68
0.08	0	1.74	0.21
NaN	0.21	NaN	0.84
NaN	NaN	NaN	1.61
NaN	NaN	1.71	NaN
0.03	0.16	1.47	1.45
NaN	NaN	NaN	2.18
0	1.53	1.76	0.19
0.68	NaN	0.65	NaN
NaN	NaN	NaN	1.68
NaN	0.63	NaN	NaN
1.58	0	NaN	NaN
NaN	0.24	2.08	1.92
NaN	0.42	0.36	NaN
0.41	0.46	0.43	0.03
1.54	0.01	0.12	NaN
0.23	0.38	0.81	NaN
1.18	1.61	0.91	NaN
2.14	0.91	NaN	0.84
NaN	NaN	2.06	2.18
NaN	0.64	0.51	NaN
1.2	0.19	NaN	0.89
0.06	NaN	1.62	0.24
NaN	0.47	0.28	0.49
NaN	NaN	1.56	-4.44089e-16
NaN	0.36	2.01	1.09
NaN	0.67	NaN	2.24
0.69	NaN	NaN	1.54
0.47	0.54	NaN	2.25
2.21	0.4	2.08	2.11
NaN	0.13	0.3	NaN
NaN	0.22	1.94	1.21
NaN	0.46	1.06	0.31
NaN	0.48	1.02	1.41
1.61	0.22	1.7	NaN
0.7	NaN	0.1	NaN
NaN	0.87	NaN	0.45
2.26	0.04	2.17	0.54
NaN	0.44	0.22	-4.44089e-16
NaN	0.6	NaN	2.32
0.36	0.06	1.93	0.59
NaN	0.39	1.35	1.85
NaN	0.69	NaN	1.86
NaN	0.41	NaN	0.05
NaN	0.14	NaN	0.16
1.44	0.39	1.56	0.06
0	0.17	0.1	0.86
0.06	1.98	NaN	NaN
0.02	2.02	1.95	1.5
NaN	0.01	0.8	1.84
NaN	0.25	0.09	1.22
NaN	0.86	NaN	0.73
NaN	NaN	0.56	NaN
NaN	0.17	1.63	0.25
0.43	0.04	0.53	NaN
1.34	0.44	0.07	1.9
0	0.08	NaN	NaN
0.39	0.36	NaN	NaN
2.18	0	2.32	0.69
NaN	0.66	0.47	NaN
0.26	NaN	NaN	0.51
0.14	0.5	NaN	NaN
0.07	2.13	NaN	NaN
1.33	0.44	NaN	1.12
0.93	0.24	NaN	1.15
0	NaN	NaN	2.1
0.13	1.02	NaN	0.26
1.57	1.25	NaN	0.2
0.47	0.7	0.78	NaN
0.04	0.64	0.67	NaN
2.25	0.53	1.36	1.74
1.16	NaN	1.15	NaN
NaN	0.84	0.69	0.22
0.09	NaN	0.34	NaN
0.92	0.73	NaN	NaN
0.49	NaN	NaN	1.25
1.2	0.47	NaN	0.3
0.29	0.27	0.87	NaN
1.67	0.09	NaN	NaN
0.72	0.19	0.05	0.11
0.62	0.91	NaN	2.06
1.74	1.55	NaN	0.3
0.85	0.56	2.3	0.34
1.25	NaN	1.09	NaN
0.25	NaN	0.07	NaN
1.49	1.52	2.15	1.98
1.19	0.39	NaN	2.03
NaN	NaN	0.81	0.18
1.39	2	1.31	NaN
NaN	1.75	1.27	0.29
2.09	0.73	NaN	2.24
0.04	0.47	1.75	0.28
1.95	1.4	NaN	0.3
2.02	0.33	1.96	2.2
0.91	0.53	NaN	NaN
0.46	NaN	0.1	0.25
1.28	NaN	NaN	1.68
1.68	NaN	0.27	0.28
1.11	0.07	NaN	NaN
2.25	NaN	1.13	NaN
1.84	NaN	1.03	0.14
2.12	1.34	1.74	1.04
0.71	1.4	0.46	2.21
1.5	NaN	1.97	0.28
1.08	0.21	0.81	2.21
0.9	1.64	1.35	0.14
1.44	0.3	0.32	0.39
NaN	NaN	1.91	NaN
0.47	0.86	0.67	1.08
0.68	0.16	NaN	NaN
0.36	0.92	NaN	0.04
1.39	NaN	NaN	0.34
0.01	NaN	1.45	NaN
2.13	NaN	0.37	0.23
1.49	NaN	0.43	NaN
1.89	1.64	0.12	0.54
0.23	1.45	0.81	NaN
0.07	NaN	1.87	1.14
1.51	0.56	1.51	0.26
0.96	NaN	2.06	0.26
0.29	2.12	0.51	1.73
1.57	0.36	NaN	0.93
0.31	NaN	1.62	NaN
0	NaN	0.28	NaN
0.79	NaN	0.03	1.21
0	NaN	2.09	0.49
0.47	1.61	NaN	0.17
2.08	0.85	NaN	0.2
1.93	NaN	NaN	NaN
0.94	2.21	1.02	0.32
2.13	NaN	0.31	0.33
0.42	0.19	1.93	0.28
0.12	0.28	1.78	NaN
0.86	NaN	1.64	0.18
1.74	0.04	1.71	NaN
0.88	NaN	0.09	1.98
0.13	0.55	NaN	1.62
0.12	NaN	2.17	NaN
NaN	0.03	0.22	NaN
0.24	NaN	NaN	NaN
0.49	NaN	1.94	NaN
NaN	0.53	1.35	0.27
0.35	0.34	0.23	NaN
1.03	NaN	NaN	NaN
0.51	0.65	NaN	NaN
1.39	NaN	2.32	0.25
2.01	1.3	0.1	NaN
0.32	0.88	1.11	0.22
1.03	1.03	1.84	NaN
1.76	0.02	0.8	NaN
1.2	1.69	0.07	NaN
0.43	0.17	NaN	NaN
1.84	1.68	0.56	1.06
NaN	NaN	1.5	0.33
1.3	1.51	0.54	0.09
0.71	NaN	0.07	-4.44089e-16
0.91	NaN	NaN	1.51
2.22	NaN	NaN	0.31
0.56	NaN	1.85	NaN
0.68	NaN	1.66	0.22
1.95	1.93	0.85	1.72
0.66	NaN	NaN	-4.44089e-16
0.04	NaN	0.72	0.25
1.64	1.08	0.39	1.28
1.78	NaN	NaN	0.49
0.67	0.24	1.02	0.18
0.44	NaN	NaN	2.12
NaN	NaN	NaN	2.04
NaN	0.18	0.78	NaN
0.56	1.86	0.67	0.01
NaN	NaN	1.36	NaN
0.6	NaN	1.14	1.67
0.3	2.24	0.54	0.32
0.69	0.41	0.35	NaN
1.99	1.78	0.83	NaN
1.17	2.33	NaN	NaN
0.1	0.92	NaN	0.39
1.93	0.98	0.91	0.09
1.44	NaN	1.17	1.91
0.12	0.95	0.05	NaN
0.35	0.3	1.01	NaN
0.05	0.74	NaN	0.83
NaN	1.95	2.29	NaN
0.55	0.72	1.09	0.31
1.19	1.86	0.07	0.26
0.11	0.31	2.15	1.52
1.24	1.28	1.82	0.07
NaN	NaN	0.82	2.15
0.45	0.86	1.31	1.57
0.79	1.34	2.05	1.31
NaN	NaN	NaN	0.04
0.26	NaN	1.76	1.87
1.97	NaN	1.13	0.9
1.55	1.96	1.96	1.63
0.2	2.27	NaN	1.56
1.86	0.02	0.1	NaN
0.89	0.62	NaN	NaN
NaN	0.18	0.93	0.25
2.26	0.39	2.22	2.08
NaN	NaN	1.13	1.22
1.57	0.58	0.23	0.27
0.5	1.65	1.74	1.26
1.13	0.89	0.46	0.71
1.87	0.06	1.97	0.09
0.02	1.87	NaN	NaN
NaN	0.96	0.45	0.21
0.61	NaN	1.89	NaN
0.16	1.35	1.96	NaN
0.02	NaN	0.67	1.46
0.42	1.07	0.67	1.63
0.36	NaN	NaN	0.08
1.76	0.62	NaN	1.49
1.08	0.18	1.4	NaN
1.13	NaN	NaN	0.08
1.09	0.43	NaN	0.94
0.53	0.56	0.12	0.21
0.35	0.38	0.81	2.18
0.28	1.43	1.87	1.38
1.48	0.06	1.52	2.12
0.27	1.72	0.83	0.14
0.43	1.97	0.5	NaN
1.61	NaN	0	0.33
1.52	0.57	0.11	NaN
1.92	NaN	0.29	1.97
0.76	0.89	0.03	1.74
1.8	NaN	1.41	NaN
0.2	1.67	NaN	NaN
2.06	1.14	1.61	0.3
0.14	1.43	NaN	NaN
0.67	1.36	1.02	1.69
0.42	NaN	0.3	0.03
0.4	1.31	1.93	0.13
0.58	1.22	1.78	0.12
0.69	0.73	1.65	0.22
NaN	1.35	1.71	0.11
0.93	1	0.09	0.34
0.01	1.94	0.85	1.84
0.62	0.94	1.39	NaN
NaN	1.78	0.22	0.38
0.56	0.83	NaN	0.34
0.18	0.42	1.94	NaN
NaN	0.01	0.4	1.59
0.49	2	0.7	0.06
0.62	0.77	NaN	0.33
0.03	NaN	0.17	NaN
1.43	0.85	2.3	NaN
0.27	NaN	1.84	1.9
0.28	0.38	NaN	1.69
0.02	2.33	1.27	0.05
0.83	1.32	1.77	NaN
1.96	1.67	0.01	NaN
2.13	2.25	0.65	0.21
0.2	0.12	1.26	0.42
0.43	NaN	1.5	0.42
1.3	0.36	0.65	0.4
1.99	0.07	0.03	0.11
0.9	0.6	NaN	0.41
1.37	NaN	1.26	1.24
0.58	0.14	0.34	NaN
0.39	1.95	0.7	0.07
0.92	NaN	0.85	1.93
NaN	0.38	NaN	1.68
NaN	0.82	1.34	1.5
1.6	NaN	0.39	0.39
1.78	NaN	0.23	1.25
0.05	NaN	0.63	NaN
2.04	NaN	1.87	NaN
1.63	NaN	0.11	0.1
NaN	1.31	0.77	NaN
0.1	0.04	0.67	0.95
0.38	NaN	1.32	1.48
1.56	NaN	1.14	0.17
0	0.4	0.54	NaN
1.95	1.98	0.35	NaN
1.99	NaN	0.83	0.63
1.08	NaN	1.6	0.66
0.12	NaN	NaN	NaN
1.89	1.78	0.92	0.16
NaN	0.51	1.17	0.19
0.42	0.08	0.04	0.45
1.72	1.14	1	1.53
0.09	0.28	1.29	0.38
0.52	NaN	1	1.94
0.12	NaN	0.95	1.89
1.53	0.02	0.07	1.75
0	1.02	2.15	1.79
1.34	0.51	1.82	NaN
NaN	NaN	0.81	1.81
1.65	NaN	0.49	NaN
0.8	0.31	2.05	NaN
0.86	NaN	NaN	0.05
0.04	0	1.78	NaN
0.4	NaN	1.25	0.02
1.55	2.09	1.96	NaN
0.28	0.46	1.4	NaN
1.03	NaN	NaN	0.51
1.18	NaN	0.67	NaN
1.37	NaN	2.26	0.3
0.91	0	0.98	1.75
2.2	0.72	0	2.17
1.56	0.41	2.29	NaN
NaN	NaN	0.22	1.75
0.06	NaN	1.09	NaN
1.94	NaN	2.19	NaN
0.8	NaN	0.66	2.33
0.91	NaN	0.04	NaN
1.38	NaN	2.13	0.25
0.06	1.02	1.18	1.11
1.03	NaN	0.65	NaN
1.28	1.48	1.85	0.3
2.11	NaN	NaN	0.16
0.18	1.2	1.86	2.25
1.12	1.94	1.83	NaN
1.26	0.61	2.02	NaN
1.1	0.07	NaN	NaN
NaN	1.47	NaN	0.08
0.66	NaN	0.7	0.13
1.7	0.77	0.68	NaN
1.5	0.03	0.98	NaN
0.82	0.78	2.15	0.17
0.93	0.05	2.34	NaN
0.92	NaN	2.1	0.91
0	NaN	1.39	0.11
1.46	1.7	0.08	0.56
1.21	NaN	1.48	NaN
0.81	NaN	1.54	NaN
2.1	NaN	1.84	0.27
1.02	NaN	1.39	-4.44089e-16
0.29	2.16	2.3	0.18
1.21	0.86	0.39	0.26
0.02	1.72	1.81	0.33
1.53	2.14	0.54	1.01
0.46	0.45	1.19	0.37
0.65	NaN	NaN	0.12
NaN	2.07	0.55	NaN
0.65	0.09	1.2	0.33
0.25	0.6	NaN	2.25
NaN	0.47	1.68	NaN
NaN	0.43	0	NaN
NaN	1.98	NaN	0.16
0.18	1.11	1.03	NaN
1.38	0.04	0.47	0.86
2.11	NaN	1.69	0.17
0.59	NaN	0.29	NaN
1.92	NaN	1.85	0.23
1.9	1.01	NaN	0.21
1.35	1.97	1.73	NaN
0.18	NaN	2.13	0.4
NaN	1.29	NaN	NaN
0.8	0.04	0.01	NaN
1.99	0.77	1.34	0.2
1.04	NaN	0	0.51
0.08	0.39	1.89	NaN
1.28	0.59	0.43	0.1
NaN	NaN	1.43	0.04
0.74	NaN	NaN	0.05
NaN	1.58	1.69	0.19
1.27	1.03	0.34	1.53
0.23	0.58	NaN	2.16
0.71	0.08	NaN	1.97
0.93	0.9	2.03	1.49
2.19	0.45	1.44	0.34
0.63	NaN	NaN	0.21
1.98	0.38	1.93	0.27
0.87	NaN	0.31	2.19
1.47	0.66	0.49	NaN
0.42	1.99	1.83	NaN
0.2	1.6	NaN	0.46
0.44	NaN	0.12	0.09
0.11	0.57	2.21	0.63
NaN	NaN	1.01	0.17
0.09	0	1.52	1.48
0.63	0.55	1.63	NaN
0.33	2.12	0.14	0.49
0.07	0.38	0.54	0.35
0.11	NaN	NaN	0.31
0.04	0.93	NaN	0.39
0.18	NaN	0.8	NaN
NaN	NaN	NaN	NaN
0.75	NaN	0.32	2.03
0.31	NaN	0.34	-4.44089e-16
0.75	0.32	NaN	NaN
NaN	0.46	NaN	0.22
0.32	1.4	2.19	0.12
0.45	0.02	NaN	0.66
1.27	NaN	0.87	0.09
0.08	NaN	0.31	0.16
NaN	0.85	0.3	0.28
1.35	0.33	0.08	NaN
1.38	1.49	NaN	NaN
0.32	NaN	0.62	-4.44089e-16
NaN	1.21	1.14	0.47
0.32	1.95	1.7	0.38
NaN	NaN	0.12	NaN
NaN	1.46	NaN	0.85
0.87	1.48	NaN	1.8
1.11	0.73	0.84	NaN
1.43	NaN	0.93	NaN
0.42	0.02	NaN	NaN
NaN	0.35	0.87	0.57
2.23	NaN	1.52	NaN
0.24	1.88	0.39	1.27
0.5	NaN	0.52	NaN
0.17	NaN	1.09	NaN
0.71	NaN	NaN	NaN
2.06	0.27	NaN	1.44
1.08	NaN	0.82	1.12
0.9	0.7	2.27	NaN
0.28	NaN	0.89	NaN
0.62	1.01	0.45	NaN
0.58	NaN	2.29	NaN
0.16	1.54	NaN	1.46
NaN	NaN	2.14	0.11
0.03	NaN	NaN	NaN
1.02	0.69	1.76	1.44
NaN	0.08	1.71	NaN
0.78	0.05	1.93	NaN
1.02	0.47	1.86	2.17
0.4	0.46	NaN	NaN
0.43	2	0.18	NaN
0.27	0.71	0.93	NaN
0.43	0.25	0.74	0.56
0.01	1.63	0.35	0.32
NaN	2.23	0.38	0.5
0.69	0.46	0.86	0.04
1.34	0.49	NaN	1.68
0.56	1.95	0.14	0.07
1.64	0.84	0.01	NaN
0.2	0.9	0.22	1.72
0.5	0.04	1.71	2.23
0.31	0.74	2.24	NaN
0.42	0.82	0.73	1.07
0.92	0.4	0.28	NaN
0.87	0.33	1.03	0.14
1.53	NaN	0.7	NaN
0.86	NaN	1.16	0.08
1.08	1.49	1.44	2.25
NaN	1.27	0.73	NaN
NaN	0.94	2.19	NaN
0.84	0.1	1.73	1.8
0.07	1.35	NaN	1.69
2.14	1.45	NaN	1.38
0.29	2.15	0.71	NaN
0.25	0.38	NaN	NaN
0.17	2.25	0.7	0.08
NaN	0.65	NaN	NaN
0.3	2.04	NaN	1.14
0	NaN	0.54	NaN
0.84	1.22	1.43	1.93
0.95	0.04	0.96	NaN
0.23	2.06	0.7	1.56
2.26	0.01	NaN	NaN
0.21	0.33	2.11	0.66
0.52	2	0.7	NaN
NaN	0.26	0.97	0.14
0.79	0.43	0.11	NaN
NaN	0.38	0.14	1.94
0.72	NaN	NaN	1.36
0.24	NaN	0.6	0.21
0.98	0.04	0.59	NaN
1.97	0.59	0.49	0.03
2.19	0.23	0.02	1.11
0.17	1.33	NaN	NaN
0.06	1.4	0.83	NaN
0.43	2.25	1.53	NaN
0.45	0.47	0.63	1.5
0.42	0.28	1.32	NaN
NaN	0.85	0.61	0.02
0.43	0.32	1.49	0.47
0.2	1.6	1.12	NaN
NaN	0.65	1.88	NaN
0.12	0.96	1.38	NaN
0.63	NaN	1.44	2.03
0.36	1.84	1.41	NaN
0.03	1.44	0.01	NaN
0.1	1.23	0.11	1.81
0	0.64	1.93	NaN
0.18	2.01	0.5	NaN
NaN	NaN	NaN	NaN
0.72	1.83	2.27	1.12
0.84	0.28	1.26	NaN
0.48	2.21	1.97	0.64
NaN	0.14	0.65	1.83
0.32	NaN	1.95	NaN
0.28	0.7	NaN	0.48
0.9	0.27	0.9	NaN
1.58	0.34	2.19	1.1
0.83	0.14	1.45	NaN
1.34	NaN	2.32	NaN
1.48	0.34	0.6	NaN
0.33	0.47	0.71	NaN
NaN	1.68	0.04	NaN
0.31	NaN	1.8	2.01
NaN	1.25	0.84	NaN
NaN	NaN	NaN	NaN
0.37	1.05	0.67	NaN
0.96	0.97	0.05	NaN
1.44	1	0.85	0.05
0.43	0.18	2.09	NaN
0.72	1.19	0.87	NaN
0.22	NaN	1.51	NaN
0.24	2.11	0	1.65
0.81	0.92	0.04	0.03
0.19	NaN	1.1	NaN
0.45	NaN	0.63	0.32
2.2	NaN	NaN	1.68
1.08	NaN	0.83	0.07
0.41	0.01	2.27	NaN
0.27	NaN	0.37	NaN
0.53	2.21	0.06	2
0.42	0.05	2.25	2.22
0.74	0.51	NaN	NaN
NaN	NaN	0.03	NaN
2.18	1.24	0.29	0.31
1.03	0.52	1.75	NaN
NaN	1.47	1.74	0.11
0.79	0.26	1.79	0.45
1.4	2.07	1.99	NaN
1.55	NaN	NaN	NaN
0.31	NaN	0.14	2.02
0.27	0.79	0.94	NaN
1.2	NaN	0.61	0.4
0.55	1.69	0.33	NaN
NaN	0.51	0.34	NaN
0.61	NaN	0.86	NaN
1.24	NaN	0.81	0.02
0.53	NaN	1.42	NaN
0.47	0.25	0.04	0.01
1.76	0.72	1.24	NaN
0	0.24	0.08	0.83
0.32	0.89	0.12	1.67
0.3	1.62	0.23	NaN
1.05	NaN	0.2	0.66
0.87	NaN	0.57	0.03
1.53	1.33	0.68	NaN
1.7	2.27	1.14	NaN
NaN	NaN	1.44	2.11
0.61	NaN	0.73	1.38
NaN	NaN	2.09	NaN
NaN	NaN	0.59	NaN
1.7	1.44	NaN	0.96
0.41	NaN	0.19	NaN
0.28	1.67	0.6	NaN
0.39	0.67	0.92	NaN
2.15	NaN	1.51	NaN
NaN	0.81	NaN	1.47
0.35	NaN	1	NaN
0	0.11	0.52	0.05
0.87	0.95	0.67	0.3
NaN	1.5	0.09	NaN
0.23	NaN	0.63	NaN
0.72	1.31	0.67	NaN
1.71	2.18	2.1	0.02
0.64	NaN	0.63	NaN
NaN	1.05	1.04	NaN
0.08	0.11	0.09	1.26
0.12	NaN	NaN	NaN
NaN	1.95	NaN	NaN
0.12	0.74	0.56	0.25
NaN	0.69	0.58	2.1
NaN	NaN	0.49	NaN
1.13	NaN	0.01	1.1
0.79	0.21	1.4	0.28
NaN	0.98	0.94	NaN
NaN	1.75	1.49	0.76
NaN	0.81	0.63	1.15
1.61	NaN	0.66	NaN
NaN	NaN	0.6	NaN
NaN	1.87	1.35	0.03
NaN	1.23	0.98	NaN
NaN	0.33	0.78	0.12
1.41	NaN	1.38	0.12
0	0.91	1.47	0.52
0.13	0.88	1.42	1.52
NaN	NaN	0.01	0.33
NaN	NaN	0	0.33
NaN	2.08	1.9	0.06
NaN	NaN	0.51	NaN
NaN	0.31	0.65	1.18
NaN	0.11	1.82	1.71
NaN	0.62	1.26	1.86
NaN	NaN	NaN	0.5
0.8	0.14	0.78	0.55
0.17	NaN	1.82	NaN
0.38	1.11	NaN	2.11
0.3	NaN	0.9	1.11
NaN	0.19	2.2	0.61
NaN	NaN	2.17	0.19
NaN	0.6	2.33	1.81
0.09	1.25	0.33	1.31
NaN	0.58	0.66	0.19
NaN	1.28	0.04	0
0.13	NaN	1.8	NaN
NaN	1.93	0.73	1.58
1.52	0.86	0.06	0.02
NaN	0.9	0.6	0
0.23	NaN	0.08	0.14
NaN	0.98	0.46	0.04
NaN	0.68	1.61	0.39
NaN	0.38	0	0.22
NaN	NaN	1.58	1.73
NaN	1.31	1.8	2.03
NaN	1.78	0.57	NaN
0.2	NaN	2.12	NaN
0.1	NaN	2.13	0.79
0.07	NaN	2.17	2.1
0.06	NaN	0.86	1.84
NaN	0.01	1.41	1.34
1.81	NaN	0.31	NaN
NaN	1.45	0.29	0.38
NaN	0.64	0.68	NaN
NaN	0.04	0	NaN
NaN	0.17	0.03	2.28
NaN	2.06	0.31	1.33
NaN	0.55	1.63	NaN
NaN	0.41	0.75	2.27
0.11	0.29	1.84	NaN
NaN	1.04	1.91	0.69
0.09	0.36	0.6	0.65
1.92	NaN	0.36	0.61
0.11	0.65	0.32	NaN
1.87	NaN	NaN	0.16
0.16	1.16	1.05	NaN
0.19	0.75	0.2	0.07
0.13	NaN	0.71	0.5
0.08	NaN	1.47	2.13
0.14	2.05	0.46	NaN
NaN	0.42	1.21	0.14
NaN	1.24	0.14	0.25
NaN	0.28	1.71	0.28
NaN	1.43	2.11	0.06
0.26	2.01	0.04	1.41
0.86	NaN	0.79	0.37
0.11	NaN	0.5	NaN
NaN	2.22	0.63	1.76
0.08	NaN	1.96	0.19
0.12	1.07	1.46	NaN
NaN	NaN	0.12	NaN
0.12	NaN	0.34	1.75
NaN	0.33	1.72	2.22
NaN	NaN	1.18	NaN
NaN	0.05	0.16	0.33
NaN	0.68	0.66	1.03
NaN	0.73	NaN	NaN
NaN	2.06	0.1	0.64
1.08	0.42	0.35	0.8
1.61	0.62	1.5	0.18
NaN	0.05	0.86	2.28
NaN	NaN	0.59	0.75
NaN	NaN	1.68	0.25
NaN	NaN	2.04	0.01
NaN	1.68	0.35	0.12
0.12	1.15	0.41	0.64
0.1	NaN	0.32	1.52
NaN	NaN	0.8	NaN
NaN	0.58	1.8	1.6
NaN	0.41	NaN	0.05
NaN	1.96	0.06	NaN
NaN	0.9	0.3	2.03
0.15	0.58	0.84	1.28
NaN	NaN	0.56	1.86
NaN	0.26	1.14	2.29
0.8	0.6	1.36	1.06
NaN	0.65	1.45	NaN
NaN	NaN	1.12	1.24
NaN	1	2.02	0.81
1.88	0.04	0.35	1.3
NaN	NaN	0.82	0.05
NaN	1.92	0.02	1.94
0.21	0.76	0.02	1.39
NaN	1.7	1.49	0.19
NaN	NaN	0.67	0.09
0.12	0.11	1.38	1.35
NaN	1.36	1.14	1.48
NaN	NaN	0.04	0.12
NaN	NaN	1.96	1.71
0.23	2.13	0.05	1.45
0.17	0.35	0.85	0.04
NaN	0.07	0.65	NaN
NaN	0.32	2.25	0.09
0.13	0.95	1.74	NaN
NaN	0.76	1.27	2.03
NaN	NaN	0.68	NaN
0.19	NaN	0.63	NaN
0.03	1.06	2.27	0.8
0.08	NaN	0.89	1.97
0.07	NaN	0.34	1.85
NaN	0.56	0.89	1.29
0.02	NaN	0.27	0.62
NaN	0.1	0.34	0.38
0.17	1.83	0.71	0.15
NaN	1.31	0.59	NaN
NaN	0.13	0.07	0.93
NaN	0.05	1.01	1.56
1.8	0.66	0.74	NaN
NaN	0.69	1.38	NaN
0.11	0.96	NaN	1.5
NaN	NaN	1.82	NaN
0.1	0.67	NaN	2.18
1.91	0.55	0.61	1.44
0.06	0.5	1.12	NaN
1.87	0.8	0.54	0.54
0.16	0.99	0.64	1.8
0.2	1.69	NaN	0.39
NaN	1.29	2.18	2.05
0.06	NaN	2.04	2.26
0.14	1.54	1.87	1.37
NaN	NaN	1.63	0.15
NaN	1.1	0.56	NaN
NaN	0	0.66	2.11
0.14	0.81	0.02	0.16
0.27	NaN	0.35	1.14
0.86	0.24	NaN	1.79
0.11	NaN	1.29	0.04
0.16	0.58	0.48	1.71
0.13	NaN	1.31	0.23
NaN	NaN	2.12	NaN
2.03	1.27	0.48	1.57
2.18	0.44	0.58	1.63
1.51	NaN	0.09	1.44
1.48	0.68	2.2	1.83
NaN	NaN	NaN	0.12
NaN	1.28	1.7	1.86
NaN	1.85	0.44	NaN
1.93	NaN	0.36	NaN
NaN	NaN	0	0.26
2.28	1.04	1.74	NaN
0.1	0.92	0.43	1.9
0.11	0.63	0.27	NaN
NaN	0.6	2.17	2.24
0.13	0.22	0.94	0.13
0.2	2.06	0.51	2.18
0.27	NaN	0.32	NaN
NaN	NaN	0.4	0.18
2.11	NaN	0.54	1.13
NaN	1.11	0.01	1.95
1.96	0.36	1.41	1.44
0.2	0.91	0.38	0.07
1.36	NaN	0.41	NaN
0.37	1.94	1.85	0.11
1.79	NaN	0.4	NaN
NaN	NaN	0.74	NaN
1.44	NaN	0.34	0.95
0.34	1.84	0.73	NaN
2.23	NaN	0.14	NaN
1.61	0.05	0.39	1.33
0.02	NaN	0.85	1.08
0.1	1.1	0.48	1
0.13	NaN	0.03	0.69
2.31	NaN	0.59	0.18
NaN	NaN	0.34	1.18
0.91	1.68	0.38	1.56
0.23	2.13	0.35	0.73
1.69	NaN	2.03	NaN
1.22	1.05	0.56	2.27
0.08	0.39	0	NaN
NaN	0.39	1.4	1.47
0.1	1.14	0.7	1.61
0.11	1.4	1.44	1.26
0.64	NaN	0.86	0.24
2.19	NaN	1.35	1.3
1.45	0.01	2.12	NaN
1.87	0.55	0.87	NaN
0.03	1.3	0.06	NaN
0.04	NaN	1.43	0.83
0.13	1.36	1.88	NaN
0.13	0.49	0.81	1.93
2.24	NaN	2.02	NaN
NaN	2.22	0.68	1.24
2.16	0.79	1.09	1.93
1.72	1.24	0.18	1.64
1.87	NaN	NaN	1.56
NaN	0.1	1.34	0.65
1.55	NaN	NaN	0.02
0.41	NaN	2.06	1.31
0.13	0.63	0.51	1.78
0.9	0.08	0.63	NaN
NaN	NaN	0.78	NaN
NaN	0.12	1.88	NaN
0.16	2.07	2.24	0.68
0.76	2.12	0.41	NaN
NaN	1.09	NaN	NaN
NaN	0.34	0.59	NaN
NaN	1.34	0.43	NaN
0.82	1.07	0.28	0.72
NaN	NaN	0.42	1.21
-4.44089e-16	1.47	0.18	0.73
1.55	NaN	0.01	0.65
2.21	0.3	0.41	1.71
1.98	NaN	0.41	0.71
2	1.93	NaN	1.54
0.7	NaN	1.88	0.73
0.39	0.15	NaN	NaN
1.56	0.14	0.48	NaN
1.75	0.03	2.19	0.1
NaN	NaN	NaN	0.05
1.41	0.86	NaN	NaN
0.78	NaN	1.89	1.59
1.77	1.83	2.01	0.02
NaN	2.27	1.53	1.53
NaN	0.45	NaN	0.28
0.52	0.71	NaN	0.01
0.71	0.99	1.27	1.98
0.4	NaN	1.88	NaN
1.4	NaN	1.46	0.27
NaN	2.25	0.62	0
NaN	0.32	2.1	0.43
NaN	NaN	1.51	2.19
0.42	1.05	0.31	0.42
NaN	0	NaN	0.11
NaN	0.64	1.13	0.2
NaN	0.75	NaN	0.03
NaN	NaN	1.86	NaN
1.22	1.32	0.17	0.19
NaN	0.86	1.49	0.01
1.13	NaN	1.95	0.01
NaN	NaN	0.4	NaN
NaN	1.09	1.81	0.29
0.83	1.25	0.63	NaN
1.73	NaN	1.73	0.03
0.99	0.82	0.27	0.08
NaN	0.56	1.96	0.68
0.08	1.09	NaN	NaN
NaN	NaN	1.25	0.1
NaN	NaN	1.19	0.3
NaN	NaN	0.27	1.31
NaN	0.43	1.42	0.06
2.09	NaN	1.62	NaN
NaN	NaN	NaN	0.74
NaN	NaN	2.15	0.02
1.34	0.07	1.47	0.16
NaN	NaN	0.05	0.06
2.36	NaN	1.38	0.02
1.77	0.02	1.47	0.87
0.09	1.5	NaN	0.8
1.36	2.15	0.89	NaN
0.86	2	NaN	1.51
0.62	NaN	NaN	0.04
1	1.01	1.37	NaN
NaN	1.8	1.51	0.26
NaN	2.2	NaN	1.46
NaN	NaN	NaN	0.12
0.42	1.43	NaN	0.09
NaN	1.53	1.77	1.44
0.17	1.25	0.94	0.05
NaN	1.6	2.08	NaN
0.87	NaN	NaN	2
0.84	0.97	NaN	NaN
NaN	NaN	1.57	0.11
0.46	NaN	NaN	NaN
0.59	0	1.16	0.09
0.53	0.55	1.46	0.06
NaN	2.13	NaN	0.12
0.46	NaN	1.83	0.11
0.72	1.11	1.95	1.43
NaN	NaN	2.1	0.22
NaN	1.88	NaN	NaN
NaN	0.86	0.17	0.17
1.8	NaN	NaN	0.09
0.11	NaN	NaN	NaN
NaN	1.33	0.08	0.14
NaN	0.5	1.79	NaN
NaN	0.56	2.07	NaN
0.81	NaN	1.52	0.96
NaN	0.77	1.18	0.04
NaN	0.81	1.6	1.48
NaN	0.45	0.17	0.82
NaN	NaN	1.58	NaN
NaN	NaN	1.47	0.81
NaN	1.18	0.1	1.56
NaN	1	1.4	0.01
NaN	0.59	1.68	0.05
NaN	NaN	NaN	0
0.02	NaN	2.25	0.03
NaN	NaN	0.21	0.14
NaN	1.44	0.29	0.06
1.63	0.54	NaN	0.04
2.19	0.35	1.93	1.57
0.02	0.12	1.43	1.51
1.43	1.92	1.96	1.46
NaN	1.67	1.36	0.02
0.13	0.72	1.41	0.01
1.41	0.33	NaN	1.93
NaN	0.87	NaN	0.27
NaN	NaN	2.01	0.03
NaN	1.83	2.3	0.05
1.62	1.12	NaN	0.05
1.33	NaN	NaN	2.19
NaN	1.9	1.6	0.42
0.74	0.48	1.81	0.1
NaN	0.97	NaN	0.16
NaN	1.74	1.9	0.06
0.73	0	NaN	0.05
1.41	2.26	0.09	0.08
0.67	1.45	0.46	0
0.82	2.3	NaN	0.01
2.03	0.8	NaN	0.21
1.08	0.24	1.88	0.03
0.32	0.03	1.91	0.28
2.1	1.71	1.67	0.03
NaN	2.13	1.14	0.74
NaN	0.79	NaN	0.13
0.65	1.64	0.15	0.94
1.09	NaN	1.23	0.12
0.03	NaN	1.46	0.02
NaN	0.08	0.57	1.33
1.08	0.66	1.83	0.05
NaN	0	1.51	0.03
0.3	2.25	NaN	0.16
2.04	NaN	NaN	0.11
NaN	0	1.64	0.05
NaN	0.78	NaN	0.05
NaN	NaN	2.04	0.01
1.82	NaN	0.43	0.87
1.06	0.97	1.59	0.03
1.28	NaN	0.12	0.07
1.85	0.11	0.42	1.2
0.17	0.93	NaN	0.05
NaN	NaN	0.98	0.22
1.88	NaN	1.73	0.18
1.85	NaN	0.28	1.42
NaN	0.56	2.1	0.13
NaN	1.42	NaN	0.08
NaN	0.06	1.28	0.1
1.87	NaN	1.15	0.07
NaN	1.39	1.67	0.05
NaN	0.34	1.53	1.96
0.29	NaN	1.64	0.45
1.23	NaN	1.78	0.14
0	NaN	2.27	0.18
NaN	0.87	1.47	0.09
1.28	NaN	0.04	0.41
1.05	0	1.39	0.03
NaN	1.57	1.46	0.01
2.22	1.34	NaN	1.36
NaN	1.8	1.14	0.05
NaN	1.03	NaN	NaN
NaN	NaN	NaN	0.02
0.13	0.08	1.37	0.09
1.97	2.28	1.17	0.03
NaN	NaN	NaN	0.16
NaN	NaN	NaN	0.04
NaN	NaN	NaN	0.08
1.96	NaN	1.76	0.91
NaN	1.9	NaN	0.03
0	1.62	NaN	0.1
NaN	NaN	NaN	0.03
NaN	2.08	NaN	0.06
1.9	NaN	NaN	2.01
0	NaN	NaN	1.56
NaN	NaN	1.13	0.01
NaN	1.47	2.06	0.05
NaN	0.99	NaN	0.01
2.13	NaN	1.81	0.01
0.02	0.05	1.95	0.08
0.04	NaN	2	NaN
1.78	NaN	NaN	0
NaN	2.01	0.14	NaN
NaN	NaN	NaN	0.81
2.31	NaN	NaN	0.03
2.07	1.37	0.09	NaN
0.01	NaN	0.47	0.09
0.44	0.06	NaN	0.05
NaN	0.85	NaN	NaN
NaN	NaN	1.29	0
1.07	NaN	1.59	1.29
NaN	0.02	0.15	0.06
NaN	NaN	NaN	NaN
NaN	NaN	1.54	0.09
1.45	0.77	1.54	1.68
0.51	2.22	1.51	2.05
0.03	NaN	1.62	0.12
0.82	0.11	NaN	0.82
0.64	NaN	NaN	NaN
NaN	1.39	0.06	NaN
1.63	NaN	NaN	0.07
1.64	1.02	NaN	1.72
NaN	1.52	NaN	NaN
NaN	0.9	1.43	0.07
2.06	1.63	2.05	2.12
NaN	1.66	0.88	0.07
NaN	0.72	NaN	NaN
NaN	1.68	NaN	0.06
0.2	0.05	NaN	0.03
2.06	0.75	2.1	0.52
2.02	NaN	2.1	0.13
NaN	NaN	NaN	0.05
NaN	NaN	NaN	NaN
NaN	NaN	1.61	0.07
NaN	NaN	1.79	0.39
2.13	NaN	NaN	0.02
2.23	1.8	NaN	NaN
2.08	0.06	NaN	NaN
2.15	NaN	0.02	1.7
1.89	NaN	0.37	NaN
0.26	NaN	NaN	0.1
NaN	NaN	NaN	NaN
1.25	NaN	NaN	0.16
1.88	NaN	2.19	0.14
NaN	NaN	NaN	NaN
0.05	2.02	NaN	NaN
NaN	1.46	NaN	NaN
NaN	NaN	0.65	0.16
1.58	1.57	2.23	1.83
NaN	0.83	2.11	NaN
2.02	NaN	NaN	0.07
NaN	0.65	NaN	2.03
1.01	1.47	0.01	1.03
NaN	1.55	1.36	1.25
1.85	NaN	NaN	NaN
NaN	NaN	1.75	0
NaN	1.35	NaN	NaN
1.25	1.77	2.13	0.06
2.06	NaN	NaN	0.02
0.73	0.73	NaN	0.03
2	1.98	NaN	0.22
0.7	1.1	0.71	NaN
NaN	0.04	0.74	0.45
0.14	1.83	1.93	1.21
NaN	NaN	1.26	1.16
1.97	NaN	1.9	NaN
1.97	NaN	NaN	NaN
0.06	1.11	NaN	NaN
NaN	NaN	NaN	0.04
2.1	NaN	2.13	0.1
1.37	NaN	2.11	0.12
NaN	0.31	NaN	NaN
0.08	0.55	0.83	0.29
NaN	NaN	1.69	1.7
NaN	0.26	1.42	0.14
NaN	0.48	NaN	0.02
0.01	NaN	NaN	NaN
NaN	0.51	1.63	0.09
1.39	NaN	NaN	NaN
0.31	1.38	NaN	1.07
0.04	NaN	NaN	1.01
1.78	1.02	NaN	0.99
NaN	NaN	NaN	1.06
NaN	NaN	0.81	0.04
2.33	2.09	1.94	1.06
2.07	NaN	1.43	1.06
0.72	NaN	1.22	1.02
NaN	NaN	2.05	1.05
NaN	0.53	NaN	0.9
1.21	NaN	NaN	0.05
1.07	1.34	NaN	0.06
NaN	NaN	NaN	1.02
0.11	2.09	1.65	1.01
0.32	NaN	NaN	0.01
NaN	NaN	0.24	1.06
0.59	NaN	1.35	NaN
NaN	NaN	1.97	0.04
0.79	2.12	NaN	1.03
2.22	0.66	NaN	1.63
NaN	NaN	NaN	NaN
1.62	NaN	1.43	0.05
1.61	NaN	NaN	1.04
0.79	NaN	0.62	0.02
NaN	NaN	1.86	0.09
2.06	NaN	NaN	0.04
NaN	NaN	1.91	0.01
NaN	NaN	NaN	1.05
NaN	0.33	NaN	0.97
0.19	0.78	NaN	1.47
2.05	NaN	NaN	0.83
2.02	NaN	NaN	0.04
NaN	0.02	1.38	0.02
NaN	1.47	1.71	0.98
NaN	NaN	0.76	1.29
1.75	0.09	NaN	0.13
2.13	NaN	NaN	0.04
2.26	1.33	NaN	NaN
2.07	NaN	NaN	0.04
2.16	NaN	2.27	1.05
NaN	1.17	0.4	0.07
0.26	2.16	NaN	0.01
NaN	2.07	0.05	0.01
1.25	1.65	NaN	1.07
NaN	0.35	NaN	1.96
NaN	1.64	1.39	0.05
NaN	1.69	NaN	0.36
1	0.09	NaN	0.07
NaN	0.65	0.67	0.02
0.12	1.88	1.93	0.02
NaN	0.73	NaN	0.04
2.02	NaN	NaN	0.99
NaN	0.3	0.8	2.03
2.18	0.48	0.02	0.02
NaN	NaN	1.4	0.01
1.86	1.28	NaN	0.02
2.22	1.32	1.76	1.07
NaN	1.88	NaN	1.01
NaN	0.22	2.12	0.14
2.05	1.84	1.52	NaN
1.44	0.03	0.05	0.06
0.94	NaN	NaN	0.03
0.13	0.82	0.42	0.89
NaN	1.92	0.62	0
0.14	1.82	0.88	0.01
NaN	NaN	1.14	0.01
1.06	NaN	1.89	0
1.97	2.22	2.07	0.03
0.06	NaN	NaN	NaN
NaN	1.97	NaN	NaN
2.1	NaN	2.16	0.01
1.36	NaN	1.98	0.01
NaN	2.28	NaN	0.98
0.22	NaN	0.81	NaN
NaN	NaN	0.8	0.01
NaN	NaN	1.42	0.05
NaN	NaN	1.09	0.03
0.11	0.78	NaN	0.03
NaN	NaN	1.64	0.02
1.2	1.09	2.23	0.85
0.13	1.22	NaN	0.1
0.06	0.83	0.71	0.04
NaN	0.42	1.68	0.13
0.13	0.08	NaN	1.64
1.78	0.27	0.72	0.1
NaN	NaN	1.95	0.06
1.26	0.54	1.43	0
2.18	NaN	0.97	0.07
2.13	0.86	NaN	1.95
NaN	NaN	0.75	1.04
1.85	NaN	NaN	0.97
1.15	2.22	NaN	0
NaN	1.16	NaN	0.06
NaN	1.24	1.63	0.01
0.31	0.55	NaN	1.11
NaN	0.39	0.25	1.06
0.69	0.48	NaN	0
0.15	NaN	0.04	0.12
2.24	0.02	0.12	0.07
1.6	NaN	NaN	0.04
NaN	1.26	1.07	1.05
NaN	NaN	1.98	1.99
1.31	1.09	NaN	1.61
0.9	NaN	0.62	1.09
0.69	NaN	NaN	0.12
1.51	1.95	NaN	0.04
1.46	NaN	NaN	0.1
0.59	NaN	NaN	0.72
NaN	2.3	0.63	0.07
NaN	0.29	0.8	1.11
1.92	0.17	0	0.02
1.24	1.88	0.92	1.44
NaN	NaN	1.15	0.06
1.48	0.64	1.93	0
0.88	NaN	0.75	1.02
2.26	0.57	NaN	1.06
0.4	NaN	1.43	1.07
NaN	1.89	0.02	0.96
0	0.99	0.76	0.08
0.59	0.65	2.28	0.88
0.75	0.09	NaN	0.05
0.12	NaN	0.39	0.12
0.14	NaN	NaN	0.04
NaN	1.73	NaN	1.02
2.03	NaN	2.16	1.64
1.83	NaN	NaN	0.03
NaN	NaN	NaN	0.07
0.59	NaN	NaN	0.03
1.95	0.53	2.3	0.12
1.34	NaN	0.66	1.02
NaN	NaN	2.2	0.99
1.25	1.82	0.07	0.04
0.02	NaN	0.77	2.09
0.96	1.49	2.1	0.88
NaN	NaN	0.52	0.04
NaN	1.71	NaN	0.02
NaN	NaN	0.69	1.06
1.78	1.15	1.19	1.06
0.4	NaN	NaN	2.04
NaN	NaN	NaN	0.01
1.95	NaN	0.7	0.8
NaN	NaN	0.1	0.03
NaN	2.32	NaN	0.03
0.05	1.3	2.09	0.07
NaN	NaN	0.94	NaN
1.82	1.79	NaN	1
1.98	0.84	1.93	NaN
1.6	0.1	NaN	0.14
1.78	0.52	1.91	NaN
1.87	NaN	0.97	1.31
2.2	0.75	1.5	1.62
0.16	1.16	0.56	0.03
2.06	0.24	NaN	0.02
0.04	0.48	1.09	NaN
0.04	2.17	1.17	0.03
NaN	1.2	1.8	0.04
0.15	NaN	1.68	0.81
NaN	1.61	NaN	0.99
NaN	0.34	2.22	0.08
0.41	1.85	NaN	0.91
1.16	0.92	0.49
0.33	0.08	0.34
1.12	0.35	1.84
1.66	NaN	NaN
0.5	NaN	2.17
1.24	2.22	0.61
NaN	NaN	1.45
NaN	1.83	NaN
NaN	NaN	2.24
2.21	NaN	NaN
1.5	0.26	0.31
1.87	NaN	2.05
NaN	0.37	2.29
NaN	0.73	0.04
NaN	NaN	0
NaN	0.06	NaN
0.2	1	NaN
1.78	NaN	0.81
1.23	NaN	1.12
NaN	1.16	NaN
NaN	1.26	0.57
1.24	0.86	0.73
0.26	0.26	1.43
0.86	1.7	0.68
NaN	0.15	NaN
1.68	2.26	2.1
NaN	NaN	NaN
1.41	NaN	0.2
2.03	0.86	0.62
2	NaN	0.84
2.05	NaN	0
NaN	NaN	NaN
NaN	0.5	0.72
0.03	0.23	1.45
NaN	NaN	0.88
1.54	NaN	NaN
NaN	NaN	0.72
1.93	NaN	NaN
NaN	2.18	NaN
0.22	NaN	2.25
NaN	0.08	NaN
0.02	NaN	NaN
1.12	NaN	NaN
0.78	0.09	1.28
0.2	NaN	NaN
NaN	NaN	1.21
0.78	0.24	1.6
NaN	NaN	NaN
1.43	NaN	0.25
1.77	NaN	0.94
2.1	NaN	1.95
NaN	1.28	NaN
1.28	NaN	NaN
NaN	NaN	2.1
NaN	NaN	2.08
1.89	NaN	NaN
0.69	NaN	0.26
NaN	1.49	NaN
NaN	NaN	NaN
0.12	NaN	NaN
0.08	0.2	1.68
NaN	NaN	NaN
NaN	0.55	2.26
NaN	NaN	2.1
2.32	NaN	NaN
NaN	0.29	NaN
NaN	NaN	1.67
1.83	0.04	NaN
1.47	0.19	NaN
NaN	0.51	NaN
0.42	NaN	NaN
0.28	NaN	1.42
1.06	0	0.92
0.13	2.09	0.77
1.89	2.04	NaN
NaN	NaN	NaN
1.48	2.03	NaN
1.31	NaN	NaN
NaN	NaN	2.25
1.4	1.6	NaN
1.18	NaN	0.34
1.11	NaN	1.52
NaN	2.14	NaN
NaN	0.9	1.56
NaN	NaN	1.15
NaN	NaN	NaN
0.25	1.09	0.14
1.33	2.26	NaN
NaN	1.45	NaN
1.75	NaN	NaN
2.17	0.7	2.02
NaN	1.03	0.14
1.91	NaN	NaN
0.18	NaN	1.05
2.23	2.3	NaN
NaN	NaN	1.66
NaN	1.87	0.04
NaN	NaN	NaN
2.19	1.24	2.18
0.54	0.1	NaN
NaN	2.25	NaN
1.83	0.08	NaN
1.76	NaN	2.1
1.19	NaN	NaN
0.05	NaN	NaN
1.18	2.21	0.72
NaN	NaN	NaN
2.05	1.75	0.1
0.85	NaN	0
0.99	NaN	1.13
NaN	0.26	0.02
1.52	NaN	NaN
0.49	NaN	NaN
NaN	1.93	NaN
NaN	NaN	0.45
NaN	0.41	1.89
1.61	NaN	NaN
1.48	NaN	0.04
1.96	NaN	NaN
1.55	NaN	NaN
1.16	NaN	NaN
NaN	1.05	0.41
1.68	0.26	NaN
0.05	NaN	0.82
NaN	1.76	0.64
1.25	2.24	NaN
1.97	NaN	NaN
2.13	NaN	0.08
NaN	0.74	NaN
NaN	NaN	NaN
2.02	NaN	0.23
0.14	NaN	NaN
4.44089e-16	NaN	NaN
NaN	0.26	NaN
0.7	NaN	2.24
0.57	NaN	1.12
1.95	NaN	1.51
1.94	0.09	1.65
0.03	NaN	1.36
0.26	NaN	1.24
0.73	0.07	0.03
1.83	0.16	1.18
1.97	NaN	0.98
1.73	0.14	1.47
0.7	NaN	2.22
1.94	NaN	0.04
1.55	NaN	NaN
2.18	NaN	1.02
NaN	1.46	0.89
1.62	2.19	0.88
0.59	1.83	NaN
0.47	0.87	0.51
1.69	NaN	NaN
NaN	NaN	1.71
0.06	NaN	2.19
0.91	NaN	NaN
1.46	NaN	1.06
NaN	1.49	NaN
0.01	NaN	NaN
NaN	NaN	0.45
NaN	NaN	0.36
NaN	NaN	0.36
NaN	1.59	0.45
NaN	0.85	0.46
0.04	1.61	NaN
4.44089e-16	0.29	1.78
0.2	NaN	NaN
1.35	NaN	1.24
NaN	1.42	NaN
1.81	NaN	0.45
2.15	NaN	0.76
NaN	NaN	0.46
NaN	NaN	NaN
0.14	2.07	1.42
NaN	1.95	0.22
NaN	NaN	1.4
NaN	2.19	NaN
4.44089e-16	NaN	2.19
2.2	NaN	0.01
NaN	NaN	0.21
0.2	NaN	1.32
0.04	NaN	0.19
1.76	0.92	0.14
1.18	1.99	0.12
0.07	1.45	NaN
1.19	NaN	0.5
0.98	1.36	0.26
1.96	NaN	NaN
NaN	1.48	0.98
1.01	NaN	0.44
0.68	1.32	1.74
1.87	1.04	0.54
0.43	NaN	NaN
1.79	NaN	NaN
1.8	1.67	NaN
1.19	NaN	NaN
0.03	NaN	0.43
1.49	NaN	NaN
0.44	0.16	1.42
1.59	NaN	1.77
1.17	1.07	NaN
NaN	0.12	0.54
1.11	NaN	NaN
0.02	1.1	NaN
NaN	2.24	0.65
1.07	1.11	0.1
1.97	NaN	0.72
1.33	0.57	NaN
0.12	0.47	0.44
NaN	0.3	1.01
0.63	0.76	NaN
0.61	0.75	0.57
4.44089e-16	1.87	NaN
2.2	1.79	1.25
NaN	0.67	NaN
0.2	NaN	0.27
1.96	NaN	0.32
0.07	0.14	1.21
0.04	2.03	2.2
0.62	NaN	0.78
2.15	1.72	1.91
1.98	2.15	1.61
1.59	0.84	NaN
NaN	0.91	0.61
0.69	0.6	0.52
0.59	2.05	1.35
1.56	0.52	0.62
0.9	0	2.01
NaN	1.75	1.81
NaN	0.31	0.59
0.9	1.29	NaN
NaN	2	1.27
NaN	NaN	2.34
NaN	0.87	1.7
NaN	NaN	NaN
0.11	2.04	0.94
1.84	0.43	2.11
NaN	NaN	2.28
NaN	1.07	0.52
0.69	0.06	0.51
4.44089e-16	NaN	-4.44089e-16
2.08	0.14	0.76
1.77	0.85	0.23
0.07	1.99	0.45
0.32	0.22	NaN
NaN	NaN	NaN
2.12	1.95	NaN
0.09	0.52	1.28
NaN	0.24	1.29
0.45	NaN	0.53
1.75	NaN	0.38
NaN	1.55	0.45
0.04	0.11	0.92
NaN	NaN	0.55
0.24	NaN	0.22
NaN	1.77	0.59
4.44089e-16	0.09	0.47
0.57	NaN	0.24
0.24	0.45	0.59
2.22	1.49	0.23
NaN	1.24	1.66
NaN	1.31	0.49
NaN	0.32	0.24
1.11	2.18	0.42
0.83	0.49	NaN
0.33	0.14	NaN
NaN	0.87	0.27
0.27	NaN	0.77
2.13	NaN	0.77
2.28	NaN	0.31
NaN	NaN	0.29
NaN	NaN	0.1
NaN	0.98	1.41
0.26	NaN	NaN
NaN	0.92	1.12
0.52	NaN	0.36
NaN	1.21	1.93
NaN	1.16	NaN
0.78	NaN	0.34
NaN	1.14	0.53
1.6	NaN	NaN
1.89	0.11	0.51
NaN	1.45	0.62
NaN	0.91	NaN
1.82	0.47	NaN
NaN	NaN	0.91
1.17	NaN	NaN
0.01	0.04	NaN
NaN	0.88	0.44
NaN	1.12	0.45
NaN	0.02	NaN
NaN	2.15	NaN
1.99	NaN	NaN
NaN	NaN	0.41
NaN	1.31	1.42
NaN	2.04	0.53
NaN	NaN	NaN
NaN	1.63	1.2
0.51	NaN	2.17
1.93	1.13	0.69
NaN	1.09	1.96
0.47	NaN	NaN
0.99	NaN	NaN
2.02	1.09	1.92
0.26	2.23	NaN
NaN	NaN	1.36
0.42	2.21	0.63
NaN	0.58	0.02
1.7	1.54	NaN
1.5	0.29	0.83
2.17	0.46	NaN
NaN	0.76	NaN
NaN	NaN	NaN
1.94	1.64	NaN
2.16	1.51	0.67
1.34	1.13	1.64
NaN	NaN	2.22
0.73	0.96	0.78
NaN	0.66	0.56
0.04	2.07	0.54
0.83	1.72	-4.44089e-16
1.39	2.16	0.74
1.45	1.61	-4.44089e-16
0.79	1.05	0.61
0.02	0.1	NaN
2.23	2.07	NaN
0	1.98	NaN
1.13	NaN	0.36
2.16	0.12	1.29
0.77	0.34	0.52
1.49	1.55	0.4
0.36	2.13	0.58
0.14	NaN	0.92
1.47	0.88	NaN
0.38	NaN	0.84
0.16	0.96	0.56
0.87	0.34	NaN
1.97	1.99	0.49
[truncated: 6,302 more rows]

## Sheet: Figure6B
Anticipation
	No Cue-specific Response	Cue-specific Response
No Food-specific response	23	3
Food-specific response	7	8
Receipt
	No Receipt-specific Response	Receipt-specific Response
No Food-specific response	24	2
Food-specific response	14	1

## Sheet: SupplementaryFigure1A
Palatable
	Frequency	-2	-1.95	-1.9	-1.85	-1.8	-1.75	-1.7	-1.65	-1.6	-1.55	-1.5	-1.45	-1.4	-1.35	-1.3	-1.25	-1.2	-1.15	-1.1	-1.05	-1	-0.95	-0.9	-0.85	-0.8	-0.75	-0.7	-0.65	-0.6	-0.55	-0.5	-0.45	-0.4	-0.35	-0.3	-0.25	-0.2	-0.15	-0.1	-0.05	0	0.05	0.1	0.15	0.2	0.25	0.3	0.35
	0.9999	NaN	NaN	NaN	NaN	NaN	4.21786	4.10926	4.02935	3.95162	3.81177	3.62058	3.44208	3.25864	3.07814	2.88373	2.70831	2.54234	2.31942	2.1337	1.97848	1.78673	1.5549	1.31523	1.06747	0.842268	0.619938	0.426748	0.251718	0.122186	0.0406509	0.0262368	0.0135574	0.00542045	-0.00854661	-0.0342975	-0.0344394	-0.0449345	-0.0434774	-0.0130771	0.071023	0.180892	0.375803	0.65673	0.967863	1.31081	1.66167	2.00776	2.35019
	2.9997	NaN	NaN	NaN	NaN	NaN	4.36482	4.24908	4.16045	4.08582	3.96413	3.78715	3.63103	3.4529	3.27577	3.10529	2.92363	2.73779	2.5295	2.34143	2.16729	1.95138	1.70047	1.42382	1.16413	0.903998	0.679527	0.444853	0.256676	0.120436	0.0455859	0.0182768	0.00644213	0.00218759	-0.00893263	-0.0306554	-0.0307103	-0.052472	-0.0340796	-0.00167078	0.0990578	0.22998	0.453038	0.718855	1.0398	1.39158	1.74473	2.11098	2.46206
	4.9995	NaN	NaN	NaN	NaN	NaN	4.29928	4.23578	4.15648	4.09692	3.98498	3.80241	3.58503	3.38581	3.19907	3.01026	2.8209	2.64519	2.46925	2.2839	2.1114	1.90986	1.67769	1.42581	1.17907	0.927845	0.713829	0.468762	0.281254	0.128462	0.0574542	0.00741101	-0.0108742	-0.0120388	-0.0173221	-0.0260756	-0.0363136	-0.0474191	-0.0264154	0.0292635	0.139288	0.297993	0.516935	0.785197	1.08785	1.38392	1.70304	2.0182	2.33129
	6.9993	NaN	NaN	NaN	NaN	NaN	1.44588	1.45471	1.4669	1.4794	1.47487	1.42564	1.3949	1.39234	1.32429	1.27756	1.20366	1.17695	1.10365	1.03618	0.998683	0.919367	0.808265	0.721296	0.638458	0.536146	0.466319	0.334454	0.231565	0.0784922	0.0243031	-0.0208472	-0.0458667	-0.0227352	-0.0231117	-0.00509528	-0.0104961	-0.00146987	0.0238236	0.0648538	0.185774	0.311061	0.502538	0.725665	0.97609	1.17874	1.41467	1.62435	1.77543
	8.9991	NaN	NaN	NaN	NaN	NaN	1.11959	1.10854	1.06595	1.07932	1.09906	1.05355	1.07769	1.11457	1.10686	1.01415	0.953817	0.966832	0.971312	0.946053	0.885649	0.839557	0.745334	0.666159	0.55906	0.47725	0.41283	0.296457	0.161001	0.0552594	0.0235135	0.000681419	-0.0186459	-0.0172218	-0.0201632	-0.0218881	-0.00697163	-0.00796525	0.0100233	0.0679362	0.194129	0.348566	0.537785	0.726983	0.897614	1.05308	1.18817	1.29579	1.35848
	10.9989	NaN	NaN	NaN	NaN	NaN	0.98526	0.963376	0.968826	0.978809	0.958573	0.930192	0.940215	0.972976	0.915165	0.862325	0.868114	0.855052	0.856634	0.832902	0.832941	0.718226	0.657948	0.566549	0.50757	0.440491	0.309101	0.212275	0.131175	0.0300383	0.0208418	-0.00345209	-0.0083601	-0.0245859	-0.0212557	-0.015721	-0.00651547	-0.0115402	0.0230229	0.0657932	0.176362	0.328639	0.485405	0.666707	0.808105	0.901163	1.03791	1.12682	1.10434
	12.9987	NaN	NaN	NaN	NaN	NaN	0.797092	0.819566	0.828572	0.863443	0.841996	0.841906	0.864228	0.897536	0.879534	0.763355	0.795807	0.747928	0.801799	0.774869	0.781266	0.646818	0.605446	0.532002	0.432882	0.3644	0.24767	0.170745	0.0940462	0.0185915	-0.0209738	-0.0165177	-0.0323579	-0.0171595	-0.0057577	-0.00409801	0.00973664	0.00383188	0.0239831	0.0728332	0.183881	0.310321	0.399828	0.509934	0.58047	0.634247	0.711631	0.736257	0.72008
	14.9985	NaN	NaN	NaN	NaN	NaN	0.76236	0.775735	0.800594	0.815771	0.796367	0.79241	0.814001	0.828097	0.821917	0.798622	0.750675	0.786341	0.779772	0.760242	0.704199	0.635366	0.589388	0.530064	0.432549	0.398729	0.280191	0.195151	0.103112	0.0282378	-0.00399232	-0.00495107	-0.0088358	-0.0213329	-0.0292181	-0.02692	-0.0118723	0.00038142	0.0270685	0.0707131	0.182036	0.290798	0.386567	0.451441	0.523268	0.606046	0.69421	0.676621	0.641927
	16.9983	NaN	NaN	NaN	NaN	NaN	0.688726	0.699837	0.699667	0.70507	0.729054	0.742283	0.742537	0.748989	0.786913	0.774001	0.765907	0.78024	0.7855	0.747531	0.757414	0.668908	0.61249	0.520948	0.410246	0.367527	0.244904	0.174414	0.112809	0.01753	0.0087192	-0.0098903	-0.00414111	0.0102912	-0.0293527	-0.0158055	-0.00961155	-0.0203385	0.0105786	0.0471147	0.146537	0.237291	0.320291	0.375341	0.440279	0.477806	0.556793	0.53752	0.563488
	18.9981	NaN	NaN	NaN	NaN	NaN	0.686232	0.678335	0.666186	0.702474	0.697129	0.709576	0.685491	0.714429	0.713522	0.709828	0.705755	0.720393	0.707524	0.67172	0.64763	0.592143	0.53403	0.474733	0.404114	0.349956	0.234485	0.178484	0.120311	0.0188625	0.00460439	0.00984412	-0.0172699	-0.00837816	-0.0239654	-0.0193278	-0.0187006	-0.0152178	0.0125944	0.0502316	0.149656	0.261884	0.334809	0.398637	0.460439	0.506686	0.539246	0.563959	0.543687
	20.9979	NaN	NaN	NaN	NaN	NaN	0.733281	0.736024	0.739597	0.732699	0.728796	0.765082	0.766437	0.771451	0.768718	0.758624	0.726266	0.733079	0.718364	0.691935	0.665569	0.622257	0.54035	0.476512	0.417048	0.36528	0.251718	0.17585	0.109185	0.0165889	0.0200659	0.0166178	-0.00958658	-0.00477585	-0.0224966	-0.00618121	-0.0242847	-0.00910714	-0.0047546	0.0151635	0.130506	0.22968	0.273294	0.346763	0.404346	0.444869	0.468329	0.505206	0.536082
	22.9977	NaN	NaN	NaN	NaN	NaN	0.713503	0.726569	0.740918	0.739286	0.752124	0.746164	0.729805	0.785044	0.774894	0.76056	0.740166	0.753164	0.739771	0.72816	0.690261	0.629047	0.559885	0.487309	0.449523	0.391277	0.311541	0.2004	0.122418	0.0344723	0.0242295	0.00823523	-0.0110774	-0.00581369	-0.0313048	-0.0166413	-0.0269107	-0.00161076	0.0146695	0.0369957	0.144311	0.276975	0.325694	0.362345	0.429416	0.445142	0.483844	0.503791	0.530826
	24.9975	NaN	NaN	NaN	NaN	NaN	0.77074	0.819111	0.821486	0.8153	0.827342	0.818265	0.779129	0.817876	0.803375	0.793359	0.794888	0.794341	0.773162	0.761814	0.747697	0.682216	0.6001	0.542291	0.485553	0.401363	0.300148	0.216831	0.129578	0.0393205	0.0259409	0.0133561	-0.0233221	-0.00373232	-0.0123954	-0.00763485	-0.0115854	-0.0106423	-0.0129169	0.0167976	0.112649	0.230861	0.307737	0.360565	0.490795	0.533376	0.582695	0.612096	0.670732
	26.9973	NaN	NaN	NaN	NaN	NaN	0.791356	0.822483	0.84743	0.781936	0.780724	0.760098	0.756715	0.776934	0.787092	0.733457	0.768284	0.742197	0.714339	0.709059	0.663868	0.634911	0.558993	0.520718	0.446651	0.390255	0.292349	0.232623	0.138272	0.0634607	0.0260463	0.0093837	-0.0155544	-0.00445747	-0.0251593	-0.0208707	-0.0120913	-0.0189379	-0.00524701	0.0321999	0.118755	0.221212	0.265857	0.336317	0.466623	0.497355	0.566522	0.601995	0.623401
	28.9971	NaN	NaN	NaN	NaN	NaN	0.733467	0.755088	0.747259	0.768719	0.733018	0.753921	0.751951	0.734442	0.71309	0.680321	0.702679	0.704816	0.689767	0.657979	0.591222	0.539318	0.48342	0.442071	0.375389	0.316276	0.212028	0.179835	0.139348	0.0633625	0.0291932	0.0155254	-0.00472926	-0.00455616	-0.0181777	-0.0190631	-0.00317198	-0.024059	-0.0141077	0.0153929	0.100416	0.154645	0.232788	0.297709	0.379545	0.438679	0.521225	0.569057	0.600721
	30.9969	NaN	NaN	NaN	NaN	NaN	0.741567	0.732582	0.707264	0.770986	0.746103	0.737034	0.718725	0.733246	0.740042	0.689831	0.696144	0.677669	0.652961	0.634759	0.61217	0.565816	0.475569	0.428771	0.368287	0.308821	0.219888	0.194642	0.112691	0.062792	0.0289219	-0.00536793	0.0026758	-0.00963341	-0.0155167	-0.0203752	-0.0169692	-0.0157347	-0.0294875	0.0324007	0.0987484	0.175575	0.219339	0.303826	0.373393	0.438387	0.486986	0.545989	0.598512
	32.9967	NaN	NaN	NaN	NaN	NaN	0.751162	0.745758	0.666215	0.702865	0.639753	0.634249	0.631228	0.639202	0.651319	0.657111	0.642129	0.671163	0.654125	0.649918	0.640767	0.584791	0.495141	0.469368	0.399141	0.319926	0.236221	0.180044	0.111781	0.0490991	0.0213514	0.000506559	-0.00814705	-0.0121365	-0.0144092	-0.0121228	-0.0252922	-0.0216584	-0.00889994	0.0409793	0.128853	0.194975	0.215495	0.310954	0.366563	0.416254	0.460388	0.555079	0.57676
	34.9965	NaN	NaN	NaN	NaN	NaN	0.823571	0.821999	0.736897	0.743477	0.697779	0.664441	0.645223	0.620926	0.622865	0.629811	0.634602	0.6976	0.668344	0.678198	0.644996	0.601742	0.523458	0.528341	0.447248	0.353362	0.284135	0.194645	0.144406	0.0492997	0.0293006	-0.004264	0.00364221	0.00135128	-0.0188062	-0.019778	-0.0227651	-0.00594768	-0.0134667	0.0255972	0.111959	0.161227	0.204142	0.316469	0.329683	0.39553	0.465656	0.524647	0.589425
	36.9963	NaN	NaN	NaN	NaN	NaN	0.790373	0.762244	0.724076	0.717728	0.737333	0.703145	0.657192	0.642126	0.621362	0.61832	0.608257	0.666626	0.64056	0.618995	0.619023	0.577166	0.514609	0.480133	0.422736	0.335	0.242812	0.190879	0.121318	0.0358095	0.0236859	0.00248094	0.0164455	0.00431334	-0.0199978	0.00117374	-0.0213791	-0.01208	-0.0415258	0.00750899	0.075509	0.109226	0.167177	0.245354	0.291579	0.333371	0.412911	0.471544	0.537665
	38.9961	NaN	NaN	NaN	NaN	NaN	0.713568	0.708341	0.643867	0.631507	0.619091	0.641221	0.584741	0.605	0.562448	0.550507	0.56415	0.618365	0.57248	0.599927	0.574811	0.552751	0.47028	0.446591	0.380616	0.307535	0.223248	0.193316	0.116814	0.0457036	0.000760607	4.70627e-05	0.0106951	0.000171839	-0.00371184	-0.00163653	-0.0202513	-0.021997	-0.0147054	0.022295	0.0641505	0.0937734	0.160216	0.22562	0.281629	0.29958	0.399204	0.468608	0.51572
	40.9959	NaN	NaN	NaN	NaN	NaN	0.726343	0.699111	0.683915	0.672711	0.644462	0.659796	0.645744	0.628581	0.608205	0.572257	0.597945	0.623954	0.643058	0.622547	0.564071	0.556251	0.500608	0.467224	0.41633	0.344829	0.278891	0.201897	0.115126	0.0615912	0.0263717	-7.72012e-05	0.0134294	-0.0181818	-0.0274885	-0.00307038	-0.0122532	-0.0229776	-0.00270751	0.0203553	0.0832893	0.109775	0.188655	0.255127	0.288788	0.327528	0.395648	0.483524	0.517648
	42.9957	NaN	NaN	NaN	NaN	NaN	0.765558	0.747911	0.752209	0.74722	0.749821	0.725952	0.712912	0.723095	0.710437	0.638426	0.645546	0.631213	0.650646	0.645987	0.607467	0.594327	0.55126	0.51628	0.463541	0.414927	0.314715	0.256797	0.17436	0.0973633	0.0223294	-0.00111554	-0.0151303	-0.0309898	-0.0183668	-0.0121291	-0.0203389	-0.0140086	0.00496694	0.0300109	0.101448	0.164153	0.244988	0.294883	0.367609	0.421661	0.452596	0.542114	0.558407
	44.9955	NaN	NaN	NaN	NaN	NaN	0.764699	0.774655	0.769919	0.802244	0.758134	0.786698	0.765003	0.790591	0.755172	0.725644	0.717608	0.727588	0.731006	0.756313	0.678791	0.650906	0.594421	0.505916	0.454768	0.40607	0.308683	0.213337	0.130853	0.0646108	0.018689	-0.0146076	-0.0475849	-0.0290673	-0.0118987	0.017743	-0.0134311	-0.00252642	0.0121889	0.0430516	0.125852	0.200228	0.290404	0.343518	0.438153	0.483076	0.560558	0.630316	0.685237
	46.9953	NaN	NaN	NaN	NaN	NaN	0.721166	0.69097	0.677959	0.723338	0.698832	0.717218	0.71884	0.71505	0.712655	0.671498	0.662781	0.659687	0.655792	0.653816	0.610395	0.568234	0.533111	0.483841	0.421025	0.380607	0.279458	0.219933	0.133217	0.0512985	0.0139656	-0.0167807	-0.0414697	-0.0372024	-0.0272907	-0.00366104	-0.000440115	0.0213101	0.00609932	0.0703835	0.139919	0.230402	0.280516	0.330184	0.395333	0.513233	0.563901	0.63088	0.702954
	48.9951	NaN	NaN	NaN	NaN	NaN	0.73186	0.705126	0.684762	0.74055	0.751777	0.75718	0.735838	0.711707	0.683405	0.708063	0.704623	0.69275	0.679522	0.651128	0.606581	0.567857	0.506456	0.456493	0.389114	0.33705	0.247812	0.184851	0.122289	0.0311446	0.0298325	-0.0013257	-0.0387778	-0.0332567	-0.0534012	-0.00791553	-0.00386617	0.0359462	-0.00326662	0.0797355	0.153605	0.221406	0.214295	0.274718	0.331729	0.481064	0.564142	0.634309	0.73541
	50.9949	NaN	NaN	NaN	NaN	NaN	0.724244	0.717313	0.728159	0.749038	0.760311	0.747795	0.765594	0.718846	0.684545	0.711348	0.706262	0.713973	0.719379	0.695475	0.685593	0.62447	0.524914	0.496568	0.443652	0.370245	0.248774	0.176855	0.132767	0.0089957	0.00876416	-0.0190397	-0.0293684	-0.0311537	-0.0487477	-0.0142932	-0.00341666	0.0452321	0.0217075	0.0915508	0.143887	0.223979	0.192021	0.26369	0.327358	0.461398	0.538803	0.645232	0.695855
	52.9947	NaN	NaN	NaN	NaN	NaN	0.785861	0.800307	0.78192	0.799445	0.806895	0.778144	0.829469	0.736712	0.716737	0.724165	0.733322	0.754989	0.760875	0.758876	0.734515	0.671268	0.592238	0.533467	0.476409	0.371579	0.262375	0.163239	0.106379	0.00963941	0.00796345	-0.017742	-0.0271442	-0.0103281	-0.0509389	-0.00634122	-0.00569321	0.0264306	0.0294905	0.0702143	0.119919	0.195029	0.176688	0.270364	0.329521	0.458104	0.547636	0.643439	0.705177
	54.9945	NaN	NaN	NaN	NaN	NaN	0.813088	0.803515	0.811051	0.804931	0.822673	0.778879	0.802472	0.755177	0.73937	0.717777	0.764692	0.729016	0.783495	0.747647	0.733203	0.641008	0.59029	0.510074	0.476153	0.370226	0.268411	0.166146	0.13782	0.00760108	0.00729523	-0.017718	-0.00546635	-0.0170452	-0.0457409	-0.016332	-0.00431408	0.0139119	0.0370541	0.0620701	0.121201	0.183595	0.202814	0.292572	0.363967	0.478802	0.5546	0.659262	0.70612
	56.9943	NaN	NaN	NaN	NaN	NaN	0.852378	0.894154	0.856933	0.865814	0.851797	0.810632	0.824321	0.786992	0.72328	0.749927	0.741829	0.731145	0.74296	0.727369	0.693713	0.655438	0.556111	0.531805	0.466059	0.395089	0.317713	0.22603	0.13211	0.0397583	6.39844e-05	0.00502617	-0.00291202	-0.00677436	-0.0364835	-0.0138036	-0.0234105	-0.0073586	0.0308881	0.0392352	0.118031	0.177742	0.212883	0.29863	0.367825	0.413984	0.47485	0.553058	0.555013
	58.9941	NaN	NaN	NaN	NaN	NaN	0.851414	0.80515	0.828445	0.834541	0.794392	0.80022	0.797514	0.732392	0.688599	0.692517	0.716826	0.688946	0.682914	0.638465	0.673271	0.61146	0.528104	0.505307	0.434285	0.385598	0.292428	0.22567	0.158366	0.0575473	0.00619122	0.00772292	-0.0236152	-0.0265369	-0.0586774	-0.00321493	-0.00946824	0.00118798	0.0415635	0.0544441	0.133427	0.191448	0.238623	0.296248	0.375499	0.36511	0.45541	0.535661	0.55598
	60.9939	NaN	NaN	NaN	NaN	NaN	0.718352	0.658208	0.671769	0.688879	0.728899	0.681418	0.682279	0.640872	0.601137	0.609319	0.611413	0.610696	0.550979	0.52476	0.472291	0.501522	0.430666	0.388325	0.326924	0.326864	0.27108	0.215904	0.17536	0.0338544	0.0527785	0.00235076	-0.0118472	-0.0289775	-0.061188	-0.00701763	-0.0153868	-0.00849102	0.0199381	0.0567368	0.133605	0.183509	0.186867	0.233547	0.282594	0.332312	0.342967	0.37697	0.416887
	62.9937	NaN	NaN	NaN	NaN	NaN	0.794328	0.827344	0.785865	0.844461	0.835568	0.838104	0.824889	0.796747	0.752386	0.733331	0.731385	0.717756	0.711946	0.630689	0.628594	0.588685	0.495874	0.471812	0.39637	0.36734	0.266083	0.228465	0.173665	0.0522757	0.0301081	-0.00583146	-0.0309468	-0.0291013	-0.0307275	-0.000472289	-0.0251922	0.00415937	0.0095818	0.0583392	0.115742	0.19521	0.201911	0.2917	0.310216	0.410452	0.456755	0.486518	0.537156
	64.9935	NaN	NaN	NaN	NaN	NaN	0.798462	0.830811	0.78559	0.831859	0.833795	0.843957	0.792378	0.773488	0.735657	0.697409	0.655308	0.660897	0.641447	0.60652	0.62254	0.582289	0.497496	0.489379	0.429131	0.364115	0.293386	0.22885	0.17035	0.0404438	0.0204864	0.00232246	-0.0292294	-0.0133464	-0.0339762	-0.000113072	-0.0339345	0.0150942	0.00661364	0.0453022	0.111712	0.167516	0.195113	0.272962	0.326859	0.419092	0.478768	0.521804	0.608086
	66.9933	NaN	NaN	NaN	NaN	NaN	0.761804	0.775975	0.781907	0.785297	0.769055	0.801713	0.726557	0.764281	0.693947	0.685435	0.631752	0.624629	0.614077	0.592695	0.596494	0.538744	0.455981	0.459031	0.396483	0.343337	0.26856	0.213097	0.145717	0.0251685	0.00480256	-0.00200973	-0.012879	-0.0198	-0.0159634	0.00429954	-0.0331737	0.0279974	0.00865369	0.0307139	0.0967427	0.141985	0.172932	0.246495	0.326141	0.401189	0.429575	0.475121	0.567291
	68.9931	NaN	NaN	NaN	NaN	NaN	0.735173	0.732847	0.723076	0.728998	0.73368	0.751872	0.684644	0.687544	0.616719	0.625811	0.605825	0.556586	0.567728	0.562475	0.547832	0.502048	0.415716	0.404165	0.39472	0.292197	0.244304	0.196231	0.130189	0.0315236	0.00592878	0.00936503	-0.0128877	-0.0116551	-0.027783	-0.00785476	-0.0354806	0.0193275	0.0155445	0.039569	0.090527	0.100629	0.141041	0.218048	0.279958	0.370036	0.365543	0.398049	0.498705
	70.9929	NaN	NaN	NaN	NaN	NaN	0.728313	0.716035	0.738036	0.721357	0.711307	0.7274	0.675374	0.664359	0.634961	0.598941	0.590855	0.551909	0.552231	0.559011	0.514378	0.500306	0.410388	0.407489	0.384106	0.304891	0.229262	0.172037	0.125653	0.0154296	0.00789018	0.014872	0.00242162	-0.00609971	-0.0255396	-0.00771761	-0.0317008	0.0223349	0.014703	0.00891774	0.0878021	0.0797951	0.149205	0.218417	0.269328	0.341272	0.390119	0.405226	0.487003
	72.9927	NaN	NaN	NaN	NaN	NaN	0.737303	0.694167	0.732465	0.709108	0.736989	0.725349	0.664381	0.692437	0.645404	0.589523	0.595728	0.566894	0.553036	0.556683	0.467579	0.479688	0.405513	0.420241	0.361032	0.304118	0.228475	0.16754	0.118754	0.0211786	0.0204223	0.0361439	-0.00149419	-0.00325205	-0.0216949	-0.00996022	-0.0312289	0.00170522	-0.0158943	0.0142794	0.0637534	0.0839666	0.166184	0.221318	0.265975	0.34596	0.376578	0.365084	0.485504
	74.9925	NaN	NaN	NaN	NaN	NaN	0.738429	0.703443	0.706815	0.712104	0.712606	0.718322	0.685648	0.678328	0.635419	0.63325	0.642323	0.634413	0.598714	0.59641	0.514782	0.533201	0.437262	0.415088	0.354832	0.284279	0.204378	0.164459	0.0911818	0.00223095	0.0239336	0.00949315	-0.00547754	-0.022615	-0.0130375	-0.00752225	0.00642356	0.00171379	-0.00346618	0.0117611	0.0680217	0.0918637	0.16505	0.22093	0.243212	0.307959	0.364003	0.356302	0.468649
	76.9923	NaN	NaN	NaN	NaN	NaN	0.712102	0.722818	0.693776	0.708731	0.700478	0.686713	0.684151	0.639404	0.649872	0.635553	0.626319	0.604487	0.57336	0.574373	0.507231	0.496746	0.448339	0.38471	0.338675	0.269863	0.20531	0.150185	0.0852688	0.00655116	0.0230961	-0.000696365	-0.0143513	-0.0171733	-0.0257952	-0.00494824	0.00454052	0.0141487	0.00465197	0.0249197	0.0885406	0.109009	0.159766	0.198216	0.224633	0.283236	0.330295	0.343769	0.425439
	78.9921	NaN	NaN	NaN	NaN	NaN	0.74438	0.713011	0.707289	0.711549	0.699838	0.715029	0.673157	0.65991	0.657916	0.643584	0.625103	0.602329	0.582267	0.549362	0.51669	0.517165	0.470177	0.41559	0.336791	0.28553	0.223667	0.192437	0.140568	0.043061	0.0378054	-0.0067324	-0.0135199	-0.0217067	-0.0252673	-0.00493962	-0.0132486	-0.0073128	-0.00617768	0.0357996	0.102312	0.15083	0.170402	0.215111	0.27388	0.30274	0.361974	0.414022	0.447718
	80.9919	NaN	NaN	NaN	NaN	NaN	0.74121	0.72395	0.721117	0.741667	0.686366	0.705069	0.69416	0.677933	0.654984	0.63984	0.650491	0.607903	0.562109	0.572812	0.54931	0.506614	0.499238	0.42601	0.363088	0.291949	0.257938	0.211571	0.141492	0.0635699	0.0312752	0.00510897	-0.0234738	-0.0111364	-0.0317556	-0.000847375	-0.021099	-0.0116282	-0.00703448	0.0348474	0.100351	0.171461	0.179253	0.255359	0.306907	0.326006	0.377105	0.446109	0.43907
	82.9917	NaN	NaN	NaN	NaN	NaN	0.77101	0.75467	0.745138	0.75759	0.728613	0.706128	0.691288	0.651125	0.643032	0.600238	0.624158	0.593593	0.567218	0.569296	0.521997	0.531489	0.460203	0.401365	0.336949	0.277644	0.246881	0.203018	0.121713	0.0586264	0.0212431	-0.00882107	-0.0140929	-0.0200757	-0.0323298	-0.00888478	-0.0274354	-0.00892841	0.0335659	0.0387535	0.105845	0.16114	0.16982	0.252345	0.291549	0.306461	0.365184	0.415281	0.446196
	84.9915	NaN	NaN	NaN	NaN	NaN	0.78518	0.783486	0.778868	0.758725	0.759545	0.735939	0.728898	0.684233	0.665508	0.635838	0.641097	0.605308	0.612864	0.582613	0.583633	0.525843	0.48675	0.392063	0.359236	0.277284	0.280142	0.205873	0.153817	0.0513682	0.0294605	-0.00370872	-0.00942522	-0.000887504	-0.0148306	-0.0170986	-0.0466503	0.00772355	0.0183719	0.0199577	0.0875577	0.149457	0.159743	0.246701	0.274285	0.336575	0.376304	0.417453	0.464167
	86.9913	NaN	NaN	NaN	NaN	NaN	0.735918	0.713719	0.714336	0.713283	0.695036	0.675774	0.681596	0.620001	0.622261	0.581969	0.591412	0.565101	0.565972	0.553862	0.52017	0.523992	0.419628	0.373317	0.347739	0.280964	0.25358	0.209207	0.137714	0.0562455	0.013903	-0.00580235	-0.00472906	0.0115442	-0.022281	-0.0127609	-0.0360078	-0.00958764	0.0129093	0.0328485	0.0924985	0.171732	0.179098	0.254324	0.271441	0.302697	0.333279	0.364067	0.452839
	88.9911	NaN	NaN	NaN	NaN	NaN	0.694604	0.680893	0.699902	0.687389	0.657919	0.647087	0.62985	0.567922	0.546908	0.526343	0.518139	0.482577	0.493869	0.459002	0.445808	0.437796	0.33338	0.333679	0.303515	0.242106	0.202432	0.192184	0.114025	0.0245932	0.00681755	0.00435134	0.0143226	-0.00672075	-0.01756	-0.00996271	-0.0311609	0.00952215	0.0101891	0.0175291	0.0789534	0.139299	0.154279	0.208706	0.224834	0.266522	0.324761	0.346849	0.404356
	90.9909	NaN	NaN	NaN	NaN	NaN	0.672334	0.652537	0.650683	0.663153	0.616125	0.622161	0.569277	0.546233	0.518188	0.477263	0.447461	0.447786	0.465518	0.418835	0.398684	0.418219	0.3232	0.269871	0.237372	0.213025	0.176615	0.153798	0.0947826	0.0219377	0.0185332	0.00882819	0.0207118	-0.0095362	-0.0289146	-0.00705135	-0.0170967	0.00301565	-0.00457992	0.00525234	0.050475	0.100248	0.123958	0.194165	0.191941	0.219673	0.26126	0.33053	0.381526
	92.9907	NaN	NaN	NaN	NaN	NaN	0.64239	0.626565	0.617072	0.65626	0.58752	0.611392	0.584764	0.546462	0.523978	0.465866	0.443797	0.467659	0.453756	0.451976	0.43034	0.402103	0.322447	0.30767	0.254971	0.256178	0.197575	0.164654	0.106914	0.0292592	0.0339467	0.0158432	0.0231072	-0.0190714	-0.0406011	-0.0120516	-0.0345326	0.0228275	-0.0111588	0.0187455	0.0874691	0.119905	0.179772	0.18536	0.214975	0.2526	0.274533	0.336577	0.391494
	94.9905	NaN	NaN	NaN	NaN	NaN	0.694611	0.668304	0.660355	0.679068	0.658716	0.663232	0.610898	0.613985	0.51629	0.511086	0.440859	0.490866	0.466012	0.464474	0.4192	0.409237	0.319543	0.348168	0.295328	0.263176	0.220069	0.152182	0.119342	0.0401427	0.041268	0.00813177	0.00592267	-0.00804865	-0.0264132	-0.0132523	-0.0244366	-0.00720983	-0.0109659	-0.00187424	0.0570117	0.0947271	0.128776	0.164339	0.222859	0.249349	0.260477	0.322234	0.36333
	96.9903	NaN	NaN	NaN	NaN	NaN	0.66988	0.682856	0.661732	0.673936	0.657521	0.652557	0.610467	0.604077	0.544627	0.518329	0.502928	0.503441	0.512636	0.495131	0.470516	0.413306	0.365493	0.38338	0.319837	0.289988	0.215582	0.170944	0.146815	0.0402454	0.063711	0.029836	0.00108326	-0.0043854	-0.0264873	-0.0135688	-0.0388132	-0.0188338	-0.0264944	-0.00622854	0.0568564	0.109707	0.150758	0.196986	0.246847	0.283585	0.29476	0.358905	0.398884
	98.9901	NaN	NaN	NaN	NaN	NaN	0.675529	0.700118	0.666285	0.653953	0.659205	0.63383	0.603843	0.600367	0.546655	0.50244	0.52229	0.52817	0.543501	0.536582	0.478117	0.43614	0.42121	0.403143	0.341291	0.3125	0.22647	0.21191	0.173073	0.0739966	0.0376969	0.0215184	0.0185112	0.010602	-0.0406648	-0.02426	-0.0480514	-0.0237195	-0.0166412	0.00499336	0.0696414	0.158452	0.184793	0.253776	0.315868	0.330066	0.365358	0.384919	0.432256
	100.99	NaN	NaN	NaN	NaN	NaN	0.722744	0.742259	0.715338	0.726374	0.685781	0.698092	0.656107	0.632018	0.581023	0.563089	0.553984	0.56639	0.60044	0.573599	0.496567	0.475788	0.436252	0.417055	0.358656	0.313299	0.232761	0.205333	0.144731	0.0575068	0.019682	0.00759387	0.00139714	-0.00813472	-0.0313549	-0.00151182	-0.0275967	-0.00990291	-0.00155822	0.019964	0.0926536	0.13571	0.181612	0.247137	0.3182	0.312371	0.370601	0.383614	0.4144
	102.99	NaN	NaN	NaN	NaN	NaN	0.695728	0.711293	0.68623	0.703651	0.674073	0.690055	0.655503	0.626016	0.562193	0.55651	0.523174	0.526015	0.528778	0.511744	0.481769	0.468702	0.410078	0.371049	0.329024	0.286436	0.233689	0.17833	0.126695	0.0546487	0.0225185	0.00640534	0.00323036	0.000458346	-0.0431305	-0.00177545	-0.0181703	-0.00810855	-0.0100398	0.0288502	0.0775184	0.146177	0.194856	0.276106	0.335353	0.321279	0.383044	0.419748	0.433263
	104.99	NaN	NaN	NaN	NaN	NaN	0.676644	0.68291	0.659368	0.659334	0.63609	0.615946	0.621904	0.560638	0.56	0.523448	0.533159	0.503765	0.563347	0.496344	0.50047	0.453901	0.389978	0.350459	0.311066	0.283949	0.24256	0.18816	0.119082	0.0513008	0.014666	0.00608229	-0.0198122	-0.0131034	-0.0561795	0.000677853	-0.023001	0.00904087	0.0195098	0.0325266	0.0934402	0.142401	0.216163	0.291736	0.33725	0.304805	0.363165	0.372344	0.402185
	106.989	NaN	NaN	NaN	NaN	NaN	0.672213	0.657655	0.631075	0.632186	0.614787	0.598727	0.588234	0.502504	0.523997	0.497841	0.469366	0.46302	0.492662	0.435883	0.429456	0.452238	0.34899	0.322971	0.306956	0.274367	0.226605	0.179454	0.116009	0.0338232	0.0298663	-0.00515218	-0.0138267	-0.0158275	-0.0485262	0.0107948	-0.0160146	0.0236389	0.00255596	0.0325517	0.106866	0.146238	0.192427	0.258079	0.300539	0.300715	0.321266	0.345924	0.391736
	108.989	NaN	NaN	NaN	NaN	NaN	0.646729	0.63733	0.649141	0.63566	0.628102	0.620006	0.583305	0.553315	0.564494	0.516507	0.499261	0.481531	0.467639	0.482814	0.448549	0.445114	0.366323	0.361633	0.311657	0.292144	0.208889	0.189074	0.124515	0.0260445	0.038505	0.0118177	-0.0169062	-0.0225002	-0.0273001	-0.0131109	-0.0266546	0.0179249	0.00554037	0.0303016	0.0980971	0.131003	0.171756	0.258548	0.295942	0.315753	0.349727	0.380525	0.415767
	110.989	NaN	NaN	NaN	NaN	NaN	0.639121	0.637467	0.655024	0.606864	0.601617	0.590269	0.587441	0.567303	0.582288	0.523801	0.541702	0.48964	0.501471	0.510176	0.481584	0.4442	0.370852	0.37904	0.321019	0.302496	0.238933	0.226827	0.141943	0.0290122	0.0363213	0.0152674	-0.00954187	-0.0160055	-0.029084	-0.00876509	-0.037404	0.0276255	0.00450546	0.0148807	0.0972734	0.149034	0.182672	0.262749	0.313387	0.334548	0.342501	0.364548	0.409165
	112.989	NaN	NaN	NaN	NaN	NaN	0.670452	0.663442	0.647705	0.641605	0.609011	0.612665	0.583398	0.587564	0.605677	0.549813	0.556078	0.525028	0.493044	0.547752	0.480313	0.422564	0.391868	0.367507	0.299853	0.303362	0.248083	0.238117	0.149907	0.047212	0.0370947	0.022782	-0.00332361	-0.0183752	-0.0127026	-0.0127751	-0.0425351	0.00602495	-0.0194026	0.0198256	0.0818405	0.14716	0.168398	0.249526	0.309672	0.325798	0.343014	0.360171	0.432584
	114.989	NaN	NaN	NaN	NaN	NaN	0.707995	0.696855	0.689795	0.720216	0.625238	0.671227	0.612155	0.634368	0.593375	0.577428	0.550753	0.538383	0.490084	0.537384	0.49215	0.456428	0.417819	0.40312	0.322241	0.324212	0.260605	0.242402	0.160439	0.028863	0.0514004	0.0230357	-0.0184522	-0.0100811	-0.0210406	0.00154442	-0.0297783	-0.00879389	-0.0281403	0.0316967	0.0701612	0.153159	0.148723	0.220687	0.259233	0.322516	0.324273	0.365988	0.421962
	116.988	NaN	NaN	NaN	NaN	NaN	0.746822	0.708643	0.754004	0.74821	0.684202	0.705327	0.654391	0.645538	0.653583	0.608092	0.581252	0.565178	0.526805	0.536445	0.513252	0.448005	0.41528	0.381388	0.320768	0.31843	0.252206	0.225765	0.142938	0.0403537	0.0250631	0.0113994	-0.0247965	0.00535173	-0.0311822	0.0145525	-0.032325	-0.0158543	-0.00713575	0.0331654	0.10384	0.153026	0.172363	0.240711	0.260747	0.305551	0.328058	0.356681	0.41544
	118.988	NaN	NaN	NaN	NaN	NaN	0.717889	0.674344	0.677035	0.708024	0.650207	0.679655	0.69057	0.59888	0.612597	0.583906	0.579487	0.508354	0.537807	0.495241	0.458079	0.433324	0.367675	0.336043	0.325464	0.256957	0.241652	0.225761	0.165727	0.0322597	0.0464502	0.0173073	-0.0211034	-0.0208803	-0.0351636	-0.0024037	-0.0286478	-0.000272636	-0.0114121	0.0375083	0.139018	0.180922	0.148939	0.236615	0.243823	0.279408	0.292335	0.313141	0.341847
	120.988	NaN	NaN	NaN	NaN	NaN	0.750263	0.702158	0.669137	0.731913	0.680338	0.667829	0.612596	0.553433	0.546608	0.557642	0.525076	0.473208	0.483747	0.440056	0.408684	0.371468	0.3417	0.308103	0.308878	0.25766	0.235138	0.209602	0.174118	0.0690516	0.0659642	0.0143614	0.00877048	-0.0118099	-0.0530468	-0.0236704	-0.0262402	0.000710367	-0.0266605	0.0117068	0.0715475	0.144691	0.152521	0.201068	0.251961	0.278457	0.288349	0.306818	0.327845
	122.988	NaN	NaN	NaN	NaN	NaN	0.698697	0.684726	0.679022	0.692024	0.640063	0.659524	0.64006	0.604113	0.605901	0.54683	0.568398	0.545962	0.554349	0.495389	0.457081	0.414215	0.355484	0.320908	0.308191	0.242454	0.215956	0.173479	0.156248	0.0594298	0.0452937	0.028338	-0.0120916	-0.0132467	-0.0557168	-0.015424	-0.0152211	0.00229109	-0.00270784	0.0189977	0.105458	0.179068	0.217206	0.241153	0.335987	0.334408	0.359842	0.369594	0.425501
	124.988	NaN	NaN	NaN	NaN	NaN	0.663757	0.633372	0.676255	0.666374	0.662402	0.645602	0.626181	0.584059	0.558151	0.53476	0.542385	0.531718	0.503211	0.471802	0.433032	0.415339	0.345762	0.311283	0.27385	0.217607	0.167364	0.151126	0.102276	0.0217317	0.0431361	0.0100828	-0.0135481	-0.000185562	-0.0323752	-0.000823602	-0.0143444	0.0077064	-0.0129611	0.021078	0.109816	0.175557	0.176755	0.256594	0.304757	0.317043	0.347741	0.374293	0.405494
	126.987	NaN	NaN	NaN	NaN	NaN	0.640062	0.630649	0.666435	0.658161	0.636716	0.636595	0.623789	0.59903	0.568132	0.536499	0.553533	0.527534	0.477809	0.480767	0.399442	0.41583	0.328321	0.290423	0.257676	0.207183	0.152095	0.134405	0.10044	0.0380586	0.0332963	0.00272685	-0.00104397	-0.0156725	-0.0141906	-0.00631267	-0.0168254	-0.000322886	-0.00363534	0.0154536	0.0729331	0.150061	0.17033	0.220411	0.310649	0.28261	0.349435	0.349507	0.393441
	128.987	NaN	NaN	NaN	NaN	NaN	0.619039	0.604881	0.644023	0.626068	0.605813	0.595638	0.560776	0.564438	0.519428	0.526311	0.5186	0.49026	0.439548	0.441634	0.369727	0.379183	0.328441	0.288602	0.256351	0.229756	0.172744	0.15311	0.105382	0.0301338	0.0286591	-0.0181519	-0.00221162	0.00245457	-0.00202729	-0.00192504	-0.0162431	-0.00583779	-0.00641438	0.0200549	0.0899622	0.128029	0.161612	0.216966	0.298381	0.301209	0.34223	0.352063	0.364531
	130.987	NaN	NaN	NaN	NaN	NaN	0.621513	0.620333	0.607885	0.597087	0.590271	0.599125	0.584426	0.584698	0.55443	0.54407	0.543981	0.510526	0.480703	0.484387	0.39891	0.408709	0.333683	0.319222	0.249994	0.211461	0.144594	0.155039	0.122686	0.0335783	0.0293867	-0.012538	0.00394399	-0.00607888	-0.0235276	-0.000518598	-0.0171222	0.00229002	-0.0214794	0.0220094	0.0943341	0.156646	0.142838	0.210765	0.287759	0.279183	0.338064	0.350476	0.374071
	132.987	NaN	NaN	NaN	NaN	NaN	0.622528	0.589594	0.608558	0.594602	0.59833	0.577939	0.57774	0.602597	0.546315	0.564863	0.487043	0.476273	0.470594	0.454832	0.387479	0.389447	0.332881	0.310426	0.238748	0.195391	0.146746	0.149221	0.0915936	0.0320647	0.0281393	-0.00959818	0.00316647	-0.021854	-0.0233133	-0.00375114	-0.00501104	0.0101587	-0.0245094	0.0210918	0.0876828	0.131329	0.141702	0.203918	0.26223	0.277219	0.298211	0.332853	0.372955
	134.987	NaN	NaN	NaN	NaN	NaN	0.612974	0.627448	0.612427	0.61094	0.598216	0.612685	0.565838	0.588361	0.578349	0.554514	0.524006	0.493354	0.508188	0.492695	0.438772	0.401002	0.343443	0.309444	0.242084	0.212099	0.170394	0.161069	0.117676	0.046012	0.0542949	0.0120959	-0.00799695	-0.0162317	-0.0452692	-0.0107013	-0.0112005	0.00732489	-0.0153685	-0.00809819	0.0566453	0.096833	0.101855	0.160455	0.218836	0.222829	0.246245	0.292924	0.329764
	136.986	NaN	NaN	NaN	NaN	NaN	0.602818	0.617978	0.587267	0.571931	0.563772	0.586718	0.57776	0.592827	0.580132	0.558602	0.503397	0.493015	0.508479	0.465431	0.424501	0.39906	0.341166	0.286105	0.265104	0.218479	0.162589	0.154079	0.112312	0.00595041	0.0380577	0.00154673	-0.00851069	0.0146542	-0.0205802	0.00476002	-0.0179769	0.0161579	-0.024791	-0.00429613	0.0630768	0.0862144	0.0986432	0.148672	0.209427	0.219204	0.232977	0.312891	0.32637
	138.986	NaN	NaN	NaN	NaN	NaN	0.630205	0.634727	0.626898	0.598117	0.600935	0.638858	0.577004	0.545233	0.539446	0.508504	0.489012	0.503189	0.50381	0.438586	0.398321	0.414157	0.313825	0.293322	0.24245	0.214628	0.148511	0.139768	0.109492	0.023123	0.017465	0.0318056	-0.00329935	0.00237669	-0.016758	0.0113761	-0.0196419	0.0209844	-0.0351524	-0.0149542	0.0634632	0.0989773	0.111511	0.163403	0.222386	0.21805	0.240595	0.306508	0.312421
	140.986	NaN	NaN	NaN	NaN	NaN	0.650474	0.613011	0.591024	0.60721	0.601371	0.653015	0.577149	0.547852	0.514388	0.509933	0.476465	0.490185	0.504722	0.449956	0.387813	0.374548	0.329573	0.273357	0.211876	0.234667	0.150404	0.141566	0.0957111	0.0208054	0.0186144	0.02964	-0.0197158	-0.00889036	-0.0171055	0.0185341	-0.0261029	0.00592091	-0.010598	-0.00146242	0.0481326	0.129092	0.124239	0.204334	0.264461	0.253862	0.271972	0.336209	0.334451
	142.986	NaN	NaN	NaN	NaN	NaN	0.608789	0.583128	0.597008	0.588589	0.617865	0.65454	0.585636	0.567929	0.511694	0.528545	0.520276	0.530997	0.498525	0.440855	0.355212	0.314735	0.27491	0.256323	0.228964	0.208517	0.114451	0.108425	0.0764167	-0.00680939	0.0129989	0.00666701	-0.0177648	0.0140949	-0.0107275	0.0302811	-0.0247938	0.0096048	-0.00953209	0.0113211	0.0505007	0.122967	0.130485	0.170775	0.234433	0.233992	0.26398	0.312535	0.311188
	144.986	NaN	NaN	NaN	NaN	NaN	0.621296	0.628202	0.619245	0.622869	0.637086	0.65051	0.604232	0.552998	0.542359	0.526008	0.531633	0.546412	0.537404	0.4724	0.375698	0.335245	0.285984	0.291973	0.229087	0.225213	0.11272	0.129796	0.0524133	0.0245559	0.0245463	0.0289685	-0.0168349	-0.00434859	-0.0241744	0.0229942	-0.0436104	0.0069838	-0.0143148	0.00267127	0.0722372	0.140596	0.123962	0.207968	0.244432	0.264272	0.264463	0.358993	0.34549
	146.985	NaN	NaN	NaN	NaN	NaN	0.592493	0.579023	0.573565	0.602447	0.566904	0.603697	0.519595	0.520457	0.49265	0.463698	0.479372	0.481967	0.461109	0.439673	0.357498	0.320923	0.253495	0.309578	0.257007	0.234129	0.164807	0.151683	0.099837	0.0366286	0.0319713	0.0250543	-0.0144489	-0.0161403	-0.0109519	0.0252488	-0.0397526	0.0071396	-0.0332474	-0.000377694	0.0791175	0.117063	0.139645	0.183221	0.234135	0.239731	0.270873	0.335891	0.336618
	148.985	NaN	NaN	NaN	NaN	NaN	0.567946	0.571139	0.566437	0.580162	0.556238	0.560519	0.48958	0.505477	0.511293	0.455917	0.461464	0.422477	0.438457	0.392506	0.384238	0.340176	0.272712	0.288163	0.265726	0.250366	0.179285	0.151532	0.10819	0.0332447	0.0451526	0.0118731	-0.0184675	-0.00467002	-0.0142485	0.00571592	-0.0299615	-0.00321253	-0.0242022	0.0096468	0.0937639	0.132044	0.130783	0.164554	0.212904	0.228311	0.239331	0.310845	0.334502
	150.985	NaN	NaN	NaN	NaN	NaN	0.558165	0.547354	0.538192	0.548181	0.49953	0.525238	0.478556	0.503568	0.496658	0.454983	0.454368	0.44267	0.469965	0.41291	0.380391	0.358206	0.288742	0.305132	0.279912	0.271553	0.190136	0.159987	0.11385	0.0424173	0.0442204	0.0006591	-0.00431705	-0.0239486	-0.0426124	0.0130954	-0.013329	0.00759075	-0.0166794	0.0154796	0.11127	0.114741	0.168407	0.197618	0.221211	0.232546	0.268018	0.325069	0.344083
	152.985	NaN	NaN	NaN	NaN	NaN	0.576567	0.56069	0.516138	0.562129	0.513054	0.515613	0.497745	0.462823	0.46228	0.436972	0.416685	0.406403	0.437378	0.375429	0.338832	0.309564	0.267431	0.249422	0.231383	0.212059	0.161605	0.151114	0.118801	0.0152368	0.0390775	0.00390105	0.00266895	-0.0184204	-0.012934	0.0130011	-0.0261511	-0.00299795	-0.00711984	0.0119767	0.0812366	0.123953	0.141491	0.154629	0.225852	0.216024	0.26413	0.265112	0.321277
	154.985	NaN	NaN	NaN	NaN	NaN	0.601147	0.567459	0.564468	0.574648	0.548207	0.567513	0.505425	0.524531	0.485477	0.486956	0.453692	0.442765	0.447731	0.413787	0.374103	0.309968	0.279802	0.235809	0.247852	0.199102	0.166941	0.1366	0.0968616	-0.0137212	0.0382736	-0.00791311	-0.00433369	-0.00570334	-0.0086772	0.0165195	-0.025293	-0.00088919	-0.010366	0.0233243	0.0822707	0.14017	0.155226	0.170871	0.230825	0.222023	0.308278	0.295537	0.329856
	156.984	NaN	NaN	NaN	NaN	NaN	0.606943	0.606144	0.578942	0.567033	0.56164	0.569671	0.523425	0.502158	0.492941	0.476801	0.441894	0.446342	0.464081	0.406659	0.349413	0.303656	0.283193	0.237524	0.218553	0.208347	0.150562	0.172663	0.0978249	0.00499438	0.0219306	-0.0134577	-0.0118079	-0.0115787	-0.0186882	0.0287272	-0.0211159	-0.000881512	0.000367241	0.0327364	0.0888727	0.154706	0.142214	0.219311	0.224017	0.226819	0.292527	0.305754	0.338716
	158.984	NaN	NaN	NaN	NaN	NaN	0.612552	0.608616	0.584539	0.565637	0.586772	0.595937	0.552265	0.506303	0.500958	0.483506	0.48274	0.444793	0.449265	0.423596	0.371781	0.321843	0.270353	0.248548	0.201825	0.174709	0.143084	0.132181	0.0876491	0.00492492	0.0101148	-0.000698834	-0.00993153	-0.0131078	-0.0157011	-0.000654393	-0.0288328	0.00908517	0.00587383	0.051715	0.105241	0.143158	0.155108	0.222668	0.236153	0.264923	0.316734	0.31632	0.324396
	160.984	NaN	NaN	NaN	NaN	NaN	0.627073	0.593348	0.59134	0.585962	0.567106	0.585988	0.554721	0.499313	0.486425	0.494517	0.483594	0.449045	0.444474	0.43575	0.393156	0.342593	0.271775	0.228184	0.231903	0.18638	0.146395	0.140351	0.092529	0.010144	0.00754948	-0.00202124	0.00250236	0.00772505	-0.0287764	-0.00461964	-0.0348202	0.0141617	-0.00863045	0.0456802	0.0953563	0.148216	0.137979	0.193928	0.238651	0.235623	0.276526	0.275698	0.333749
	162.984	NaN	NaN	NaN	NaN	NaN	0.612683	0.617179	0.608847	0.579001	0.563071	0.599369	0.568343	0.561045	0.545064	0.50843	0.518976	0.43803	0.465931	0.418873	0.400816	0.344674	0.29508	0.25577	0.253975	0.22397	0.163616	0.110429	0.0711937	0.00310158	0.014901	0.0198825	0.0153953	0.012605	-0.0575618	-0.0114014	-0.0176299	0.00868396	0.00360078	0.00956722	0.0957756	0.14666	0.161077	0.222289	0.24484	0.240347	0.271151	0.300997	0.335934
	164.984	NaN	NaN	NaN	NaN	NaN	0.611479	0.636824	0.614744	0.632152	0.614734	0.631605	0.616645	0.580533	0.564792	0.552713	0.545199	0.484844	0.490835	0.465049	0.454425	0.373697	0.304249	0.265782	0.246867	0.236989	0.175586	0.165872	0.108588	0.0329061	0.0288676	0.0344812	0.00892426	-0.00561782	-0.0552249	-0.0192494	-0.0283756	0.004489	-0.00868649	0.0237552	0.0981029	0.148008	0.173952	0.226538	0.261353	0.244928	0.274328	0.298015	0.358094
	166.983	NaN	NaN	NaN	NaN	NaN	0.568337	0.601445	0.613512	0.605461	0.588648	0.614853	0.586267	0.573336	0.54919	0.533627	0.510703	0.488608	0.48134	0.460329	0.431555	0.376586	0.320375	0.272872	0.285953	0.278344	0.178001	0.151064	0.125011	0.0245265	0.0149506	0.00729424	0.0142821	-0.0153788	-0.0354477	0.00232787	-0.0258074	0.0143147	-0.00614363	0.0224914	0.113778	0.137712	0.175178	0.216005	0.27439	0.260476	0.268558	0.300829	0.329038
	168.983	NaN	NaN	NaN	NaN	NaN	0.585983	0.597866	0.592825	0.581607	0.587286	0.598826	0.592892	0.559428	0.533109	0.504019	0.486952	0.468979	0.468913	0.425684	0.382793	0.362589	0.287464	0.239071	0.22459	0.235668	0.144776	0.146889	0.126053	0.0409472	0.0393373	0.00487689	0.0165508	-0.0131045	-0.0278712	0.00210771	-0.0282371	-0.00726469	-0.0222141	0.0280865	0.090054	0.127696	0.164965	0.213828	0.265826	0.247763	0.255833	0.275551	0.288323
	170.983	NaN	NaN	NaN	NaN	NaN	0.618754	0.607824	0.629278	0.617559	0.606421	0.59296	0.577651	0.583832	0.558629	0.518548	0.484747	0.480448	0.479413	0.445776	0.368715	0.333349	0.27744	0.246299	0.210963	0.195518	0.134585	0.130089	0.0900654	0.0331525	0.0302527	0.00405098	0.00633865	-0.0109724	-0.01789	0.00187003	-0.0305069	0.00299139	-0.0167703	0.0256768	0.088365	0.133499	0.1585	0.204463	0.214389	0.224087	0.254525	0.262439	0.245019
	172.983	NaN	NaN	NaN	NaN	NaN	0.692079	0.684382	0.692739	0.703695	0.675079	0.678143	0.661085	0.602555	0.606056	0.590403	0.500494	0.536034	0.497595	0.493825	0.415455	0.35252	0.310389	0.274152	0.230688	0.201625	0.172511	0.138611	0.102571	0.0312336	0.03271	-0.0056209	-0.00907677	-0.00976758	-0.00373014	0.00673027	-0.0302467	0.000467765	-0.013074	0.0214117	0.0963394	0.141052	0.15965	0.186855	0.225945	0.26833	0.277983	0.278289	0.275967
	174.983	NaN	NaN	NaN	NaN	NaN	0.744414	0.719605	0.708032	0.718698	0.683705	0.675753	0.654522	0.630488	0.593855	0.593387	0.518132	0.529623	0.520372	0.47068	0.421614	0.367485	0.317872	0.309585	0.254656	0.230497	0.188906	0.152579	0.112898	0.0266439	0.0345824	0.00292065	-0.0150111	0.00544068	-0.00822142	-0.00703845	-0.0304664	0.00767407	-0.00751672	0.00976554	0.101281	0.150609	0.143564	0.217803	0.232391	0.268671	0.27432	0.297581	0.298353
	176.982	NaN	NaN	NaN	NaN	NaN	0.808568	0.774077	0.762766	0.763769	0.739744	0.728854	0.728293	0.683163	0.63835	0.638747	0.612578	0.565061	0.571426	0.506053	0.469916	0.402413	0.315108	0.326358	0.263425	0.24307	0.203403	0.185021	0.122313	0.0404383	0.0462318	0.0168437	-0.0135972	0.00616363	-0.0315848	-0.0116459	-0.0367556	0.00742047	-0.0117566	0.0137716	0.114232	0.157495	0.156171	0.240849	0.243204	0.262639	0.289877	0.297976	0.334949
	178.982	NaN	NaN	NaN	NaN	NaN	0.749708	0.749859	0.715732	0.720462	0.708391	0.66266	0.649778	0.629586	0.598895	0.548149	0.564827	0.538657	0.502931	0.447827	0.429951	0.387868	0.309018	0.311247	0.303408	0.248087	0.199031	0.211262	0.16009	0.0567692	0.0493219	0.0193064	-0.0033953	-0.0167508	-0.0320747	-0.0081235	-0.0308453	0.0109173	-0.0249774	0.000715428	0.116195	0.171394	0.123912	0.220698	0.219953	0.217289	0.227105	0.283705	0.263412
	180.982	NaN	NaN	NaN	NaN	NaN	0.783944	0.769998	0.745746	0.686219	0.672847	0.715041	0.624398	0.549889	0.55157	0.583572	0.502919	0.478015	0.518188	0.470111	0.40347	0.39192	0.378455	0.325149	0.292708	0.279093	0.258183	0.210769	0.157469	0.0589167	0.0732237	0.0203662	0.0108662	-0.0139376	-0.0441765	-0.0233437	-0.0366636	-0.0143532	-0.024786	0.0189572	0.0987547	0.173656	0.153766	0.207345	0.261244	0.252565	0.287906	0.307686	0.363778
	182.982	NaN	NaN	NaN	NaN	NaN	0.778344	0.779797	0.748106	0.69561	0.726635	0.682706	0.632664	0.589831	0.613502	0.601589	0.50401	0.506973	0.533207	0.492419	0.44178	0.396171	0.361435	0.338667	0.286955	0.287047	0.261653	0.203704	0.144835	0.0623128	0.0634987	0.0422303	-0.00357312	-0.0141151	-0.0340299	-0.0158824	-0.0532964	-0.0126904	-0.0355089	0.0132168	0.115829	0.162878	0.181784	0.217659	0.24303	0.275079	0.304095	0.32715	0.353571
	184.982	NaN	NaN	NaN	NaN	NaN	0.728947	0.761178	0.733672	0.68614	0.663149	0.626876	0.598525	0.553154	0.554044	0.545036	0.473915	0.452458	0.482957	0.444594	0.401257	0.352835	0.331351	0.29241	0.256947	0.266859	0.244821	0.178519	0.118558	0.0486815	0.0602064	0.0437354	-0.00190065	-0.0117321	-0.0356714	-0.0207589	-0.0568936	-0.0035766	-0.0308909	0.0186002	0.121153	0.167399	0.169021	0.21662	0.264758	0.290222	0.318299	0.356016	0.354778
	186.981	NaN	NaN	NaN	NaN	NaN	0.679524	0.730469	0.665531	0.667873	0.655578	0.586883	0.575273	0.529065	0.502957	0.51098	0.435135	0.438199	0.463683	0.414634	0.383338	0.33961	0.31155	0.263112	0.256537	0.244337	0.225375	0.165603	0.126624	0.0452689	0.0352138	0.0467037	-0.00853117	-0.00683999	-0.0265617	-0.021789	-0.0534897	-0.00607685	-0.0243383	0.0358268	0.107756	0.159343	0.191253	0.219813	0.283577	0.295975	0.333645	0.344283	0.364331
	188.981	NaN	NaN	NaN	NaN	NaN	0.62654	0.653868	0.602712	0.602433	0.57941	0.549576	0.510502	0.505277	0.483911	0.452121	0.400325	0.406132	0.414132	0.387767	0.360257	0.323198	0.283028	0.238558	0.248268	0.243017	0.173796	0.185989	0.137083	0.0345193	0.0431895	0.0498081	-0.0114165	0.00460471	-0.0172222	-0.0207861	-0.0520464	0.00168137	-0.0336815	0.0227645	0.109953	0.122727	0.185079	0.244488	0.296533	0.260336	0.311367	0.331931	0.346504
	190.981	NaN	NaN	NaN	NaN	NaN	0.632942	0.626628	0.580472	0.603569	0.577676	0.51322	0.489324	0.513489	0.461866	0.429434	0.428471	0.423785	0.395218	0.377241	0.391809	0.333708	0.281851	0.234316	0.25966	0.240997	0.173954	0.169526	0.162111	0.0431032	0.0477206	0.028414	-0.0146626	-0.00264277	-0.0228783	-0.0123275	-0.0399944	-0.0015706	-0.013698	0.0119299	0.1421	0.133397	0.195911	0.216972	0.264115	0.251606	0.321844	0.304534	0.343104
	192.981	NaN	NaN	NaN	NaN	NaN	0.619639	0.609944	0.586026	0.597847	0.520539	0.550069	0.488686	0.487195	0.456626	0.436115	0.439544	0.37597	0.390218	0.395927	0.369007	0.345467	0.283577	0.246402	0.261186	0.248394	0.182807	0.15909	0.154918	0.0401507	0.0654126	0.00746313	-0.0113461	-0.00872964	-0.0170917	0.00609505	-0.0347312	-0.0192645	0.00471471	-0.00387008	0.084789	0.10178	0.156439	0.189305	0.252925	0.23318	0.324487	0.298125	0.327554
	194.981	NaN	NaN	NaN	NaN	NaN	0.5968	0.568405	0.569982	0.581449	0.541077	0.539504	0.482437	0.509832	0.485269	0.497469	0.47203	0.457267	0.449275	0.438308	0.409437	0.354865	0.308558	0.279243	0.274878	0.228613	0.183854	0.166529	0.135102	0.0530631	0.0596206	0.0203598	-0.015066	-0.0182046	-0.0317145	0.0124242	-0.0450749	-0.0107016	0.00285308	0.0055395	0.0960854	0.1035	0.143878	0.149597	0.201907	0.209075	0.289941	0.26538	0.313224
	196.98	NaN	NaN	NaN	NaN	NaN	0.634747	0.600305	0.627986	0.607684	0.517523	0.523286	0.487244	0.50011	0.500047	0.489378	0.495398	0.44542	0.442085	0.429792	0.405016	0.337706	0.286832	0.278086	0.216808	0.240101	0.174817	0.182741	0.126858	0.0313191	0.0580673	-0.00890256	-0.00841345	-0.00227577	-0.0308546	0.025511	-0.0530738	-0.00230837	-0.0121554	0.011145	0.0921015	0.120365	0.111265	0.137085	0.187571	0.202558	0.278241	0.255439	0.280685
	198.98	NaN	NaN	NaN	NaN	NaN	0.584739	0.582342	0.590846	0.616592	0.52988	0.47626	0.497482	0.517153	0.469146	0.45995	0.439141	0.395124	0.422554	0.404938	0.388527	0.340324	0.292564	0.288324	0.215773	0.190911	0.1829	0.158738	0.113515	0.0117037	0.0342639	-0.00704301	0.0188387	0.0165651	-0.0282496	0.0271564	-0.0381149	-0.0109169	-0.0295294	0.0049877	0.0636563	0.139377	0.129318	0.134637	0.157324	0.190966	0.241636	0.23648	0.25555
Taste-neutral
	Frequency	-2	-1.95	-1.9	-1.85	-1.8	-1.75	-1.7	-1.65	-1.6	-1.55	-1.5	-1.45	-1.4	-1.35	-1.3	-1.25	-1.2	-1.15	-1.1	-1.05	-1	-0.95	-0.9	-0.85	-0.8	-0.75	-0.7	-0.65	-0.6	-0.55	-0.5	-0.45	-0.4	-0.35	-0.3	-0.25	-0.2	-0.15	-0.1	-0.05	0	0.05	0.1	0.15	0.2	0.25	0.3	0.35
	0.9999	NaN	NaN	NaN	NaN	NaN	3.7343	3.62799	3.52644	3.40545	3.27515	3.13528	3.01587	2.90615	2.81437	2.67081	2.5448	2.45879	2.36825	2.2494	2.10374	1.90373	1.63562	1.38142	1.14196	0.915148	0.666434	0.450674	0.272317	0.134089	0.0720928	0.0323005	0.00920366	-0.0131741	-0.0184227	-0.0280944	-0.0476511	-0.0532502	-0.0363171	-0.0129519	0.112418	0.269949	0.462666	0.677995	0.921887	1.21281	1.56926	1.895	2.16241
	2.9997	NaN	NaN	NaN	NaN	NaN	3.85798	3.76368	3.65386	3.53246	3.39757	3.2745	3.1605	3.05564	2.94284	2.80927	2.69531	2.60584	2.52767	2.39596	2.23045	2.00809	1.74231	1.47839	1.22569	0.959201	0.702134	0.469334	0.285484	0.143348	0.0623701	0.0327035	0.00412244	-0.00525275	-0.0127234	-0.0409507	-0.0500126	-0.052311	-0.0370828	0.00169296	0.104466	0.282145	0.481406	0.705186	0.971664	1.27047	1.63893	1.97919	2.27055
	4.9995	NaN	NaN	NaN	NaN	NaN	3.79439	3.68268	3.55848	3.43626	3.31531	3.15897	3.03884	2.93129	2.8179	2.6934	2.60898	2.51923	2.42841	2.28979	2.1358	1.94061	1.68874	1.43459	1.19465	0.910999	0.667748	0.455517	0.295002	0.162464	0.0790407	0.0300572	-0.000994783	-0.022929	-0.0210872	-0.0553066	-0.0583916	-0.0531853	-0.0244559	0.0196177	0.117089	0.299906	0.495028	0.705921	0.932595	1.20822	1.5063	1.78057	2.018
	6.9993	NaN	NaN	NaN	NaN	NaN	1.00521	1.03854	1.01388	1.00934	0.962612	0.962069	0.911386	0.926308	0.92237	0.938492	0.967438	0.994349	0.983121	0.939577	0.886183	0.825458	0.761137	0.652615	0.564119	0.449055	0.36284	0.232263	0.131584	0.0616487	0.0120055	-0.00134858	-0.00664946	-0.0102752	0.00661201	-0.018231	-0.0258522	-0.0196791	-0.00442518	0.0507647	0.165863	0.409372	0.624216	0.832182	1.07045	1.27765	1.4837	1.63386	1.73298
	8.9991	NaN	NaN	NaN	NaN	NaN	0.838899	0.855789	0.811377	0.7968	0.782125	0.784057	0.779473	0.814932	0.860468	0.858024	0.87779	0.915117	0.872485	0.835398	0.81073	0.747831	0.664595	0.539468	0.408377	0.32568	0.235156	0.161109	0.0843064	0.0430598	0.0201034	0.0152715	-0.0103283	-0.00631082	-0.0211529	-0.0404673	-0.00343162	-0.00852354	-0.00766604	0.043889	0.176525	0.404486	0.565294	0.708392	0.87512	1.0359	1.1549	1.23212	1.27476
	10.9989	NaN	NaN	NaN	NaN	NaN	0.764421	0.762361	0.740857	0.755771	0.769512	0.711489	0.691912	0.712444	0.743416	0.767456	0.778227	0.768691	0.721277	0.734732	0.706427	0.636937	0.565261	0.470984	0.374996	0.303841	0.217345	0.124101	0.0375117	0.018985	0.00495592	-0.0191784	-0.00950935	-0.00199944	-0.0182759	-0.0114394	0.0163428	0.00354945	0.00665884	0.0320611	0.177284	0.305817	0.466011	0.651754	0.796759	0.894566	1.02182	1.11932	1.12417
	12.9987	NaN	NaN	NaN	NaN	NaN	0.677667	0.656821	0.648988	0.642963	0.670576	0.585253	0.590513	0.614098	0.671917	0.724355	0.737579	0.750472	0.714272	0.681934	0.683449	0.624134	0.523774	0.448958	0.331276	0.238234	0.159717	0.0930689	0.0389686	0.00554311	0.000481604	-0.0200669	-0.0258838	-0.0121931	0.000598155	-0.0156465	-0.0120407	0.00934001	0.0265044	0.0636041	0.206084	0.294248	0.441791	0.568275	0.633374	0.752924	0.842181	0.878135	0.870371
	14.9985	NaN	NaN	NaN	NaN	NaN	0.653539	0.627032	0.619916	0.703698	0.68699	0.653654	0.650367	0.712492	0.726924	0.777122	0.766342	0.778576	0.710513	0.706655	0.705789	0.628495	0.565923	0.452227	0.367183	0.297828	0.219524	0.157915	0.095714	0.00472363	-0.00789297	-0.0360689	-0.0449924	-0.0272878	-0.00859183	0.000550546	-0.00715575	0.0138158	0.0351627	0.083813	0.209916	0.307797	0.423941	0.487348	0.560002	0.651347	0.748804	0.764988	0.764425
	16.9983	NaN	NaN	NaN	NaN	NaN	0.672659	0.679835	0.65294	0.708345	0.695328	0.630941	0.649359	0.64725	0.692235	0.705251	0.747054	0.725082	0.653744	0.674914	0.663695	0.616338	0.544266	0.445883	0.338086	0.276007	0.207464	0.146323	0.0731938	0.0135948	-0.0189711	-0.0288304	-0.0275394	-0.018001	-0.00340755	-0.00193158	-0.0137834	-0.000255703	0.0293666	0.0775108	0.213455	0.262923	0.361149	0.409658	0.466428	0.561249	0.612898	0.646107	0.617783
	18.9981	NaN	NaN	NaN	NaN	NaN	0.636557	0.640582	0.615822	0.62837	0.647707	0.614654	0.684323	0.713741	0.74485	0.733335	0.741928	0.740224	0.673114	0.647545	0.642581	0.610515	0.528986	0.426914	0.335845	0.27838	0.210644	0.157945	0.114076	0.0253037	-0.0262672	-0.0226303	-0.0142982	-0.022489	0.00414539	0.00575492	-0.0216954	-0.0156819	0.0212687	0.0824785	0.18483	0.239165	0.286276	0.32819	0.412808	0.474018	0.519993	0.51423	0.507676
	20.9979	NaN	NaN	NaN	NaN	NaN	0.612071	0.606508	0.622696	0.651804	0.640275	0.620884	0.667642	0.705677	0.748848	0.740341	0.724588	0.7383	0.688674	0.660576	0.613566	0.589731	0.52211	0.427979	0.339372	0.267984	0.206381	0.168311	0.110261	0.0307622	-0.0259362	-0.0313775	-0.00735168	-0.0108642	0.004387	-0.00128433	-0.00605667	-0.0166495	0.0166701	0.0788581	0.219284	0.260965	0.294187	0.325198	0.437617	0.467322	0.527967	0.525983	0.503138
	22.9977	NaN	NaN	NaN	NaN	NaN	0.637689	0.630456	0.605362	0.64046	0.641597	0.624352	0.661886	0.707464	0.734337	0.725093	0.722736	0.707197	0.64111	0.59529	0.612245	0.573914	0.522663	0.437487	0.359873	0.306958	0.21837	0.178255	0.120573	0.0366053	-0.0236738	-0.0103175	-0.0109097	-0.00906715	-0.00746322	0.0203928	-0.00189797	-0.00994542	-0.0149611	0.0429204	0.180225	0.252932	0.286507	0.321624	0.393294	0.45538	0.522648	0.532453	0.558078
	24.9975	NaN	NaN	NaN	NaN	NaN	0.611297	0.616471	0.610234	0.656663	0.674845	0.675292	0.702922	0.696781	0.729372	0.708764	0.713753	0.699812	0.66735	0.613587	0.637844	0.560191	0.505063	0.393507	0.342122	0.276908	0.201356	0.159218	0.114064	0.0355636	-0.00856374	-0.00710647	-0.00426403	0.000338706	0.00440129	0.0136627	0.00055871	-0.023394	-0.0176149	0.0222992	0.14425	0.197237	0.251638	0.280702	0.352444	0.434684	0.476282	0.509915	0.542322
	26.9973	NaN	NaN	NaN	NaN	NaN	0.605202	0.591806	0.597718	0.629262	0.622414	0.585324	0.581423	0.601816	0.63336	0.639352	0.646963	0.655072	0.604671	0.610844	0.598506	0.559161	0.530798	0.438181	0.370811	0.286871	0.208379	0.187292	0.121636	0.0354373	-0.00382726	-0.0062417	0.00893981	-0.00331034	0.0166703	0.0198523	-0.00558806	-0.0259632	-0.0325185	-0.0063646	0.108985	0.165326	0.209184	0.23195	0.316883	0.38227	0.466138	0.505141	0.582241
	28.9971	NaN	NaN	NaN	NaN	NaN	0.558677	0.485076	0.508146	0.519582	0.532313	0.513948	0.500382	0.552452	0.586367	0.615992	0.647213	0.631259	0.573194	0.615559	0.582631	0.566465	0.48495	0.41916	0.314778	0.228934	0.173961	0.146138	0.0859015	0.0409141	0.00373186	0.0117366	0.011449	-0.00295877	0.0163384	0.00805613	-0.0104265	-0.0252194	-0.0501246	-0.00349198	0.091328	0.147181	0.176373	0.227954	0.310766	0.391208	0.488773	0.53352	0.614263
	30.9969	NaN	NaN	NaN	NaN	NaN	0.529702	0.46818	0.454988	0.518709	0.508942	0.507825	0.500608	0.552701	0.587461	0.576149	0.625751	0.59651	0.583223	0.581927	0.557926	0.507666	0.446174	0.426587	0.329474	0.242532	0.187701	0.151218	0.0958402	0.0471236	0.0127649	0.0184029	0.0019457	0.0162833	0.00962686	-0.00502303	-0.0196209	-0.0315415	-0.0412768	0.0034225	0.0987011	0.13945	0.194499	0.245691	0.31832	0.356436	0.43992	0.486402	0.556847
	32.9967	NaN	NaN	NaN	NaN	NaN	0.523756	0.478852	0.500357	0.520611	0.540141	0.521881	0.524596	0.548564	0.563772	0.566081	0.620926	0.603753	0.559343	0.551342	0.521187	0.507394	0.476998	0.460474	0.331785	0.237451	0.180143	0.14966	0.111281	0.0631252	0.0326488	0.0244599	0.00956538	0.00087336	0.0119111	-0.034102	-0.0291631	-0.0359256	-0.0333228	0.000379767	0.109599	0.129188	0.212264	0.259859	0.341267	0.382489	0.456513	0.4985	0.568842
	34.9965	NaN	NaN	NaN	NaN	NaN	0.49801	0.481007	0.53924	0.533395	0.554875	0.523932	0.538235	0.552334	0.582999	0.57205	0.624574	0.5593	0.574745	0.535464	0.566356	0.519039	0.498066	0.438165	0.339748	0.247185	0.195346	0.128071	0.11926	0.0504542	0.0318198	0.0130643	0.0157055	-0.00201288	-0.0273542	-0.00765222	-0.0329262	-0.0199705	-0.0246104	0.0190897	0.10828	0.133542	0.221603	0.258828	0.355984	0.390152	0.450865	0.509871	0.558174
	36.9963	NaN	NaN	NaN	NaN	NaN	0.503588	0.514722	0.541995	0.555161	0.569438	0.53672	0.534706	0.58244	0.594579	0.565553	0.622131	0.590908	0.560416	0.527154	0.530775	0.52752	0.467532	0.416727	0.333045	0.240002	0.191013	0.153666	0.0906564	0.0447589	0.0156337	0.0147199	0.0164803	0.00576091	-0.0155611	-0.00714256	-0.0372874	-0.0290307	-0.0213404	0.0185793	0.089467	0.161382	0.226755	0.275706	0.332536	0.418118	0.440398	0.489195	0.498313
	38.9961	NaN	NaN	NaN	NaN	NaN	0.519364	0.532139	0.536962	0.572244	0.570708	0.542519	0.524541	0.546455	0.568679	0.524701	0.567137	0.559427	0.507305	0.516118	0.533595	0.508052	0.478629	0.411534	0.345437	0.277614	0.232763	0.177098	0.128338	0.0474967	0.0329825	0.0169064	0.033683	-0.000539041	-0.0233962	-0.0225443	-0.0192973	-0.0410117	-0.0209739	-0.00413708	0.0908493	0.117279	0.180319	0.230609	0.27541	0.336734	0.388467	0.414116	0.438802
	40.9959	NaN	NaN	NaN	NaN	NaN	0.564684	0.579603	0.60362	0.602682	0.62856	0.625762	0.615784	0.621464	0.624774	0.625362	0.607398	0.571256	0.566482	0.541137	0.551712	0.516488	0.48071	0.404692	0.366224	0.305642	0.240722	0.18732	0.14472	0.0444292	0.021752	0.0120538	0.0224424	0.00520329	-0.01279	-0.0142614	-0.0399057	-0.0279366	-0.0244378	0.0104242	0.0703171	0.107422	0.152862	0.231848	0.245839	0.352007	0.387535	0.394222	0.413757
	42.9957	NaN	NaN	NaN	NaN	NaN	0.612948	0.615347	0.649676	0.606607	0.626738	0.613714	0.667976	0.665652	0.632062	0.652912	0.639191	0.622265	0.605205	0.605433	0.581431	0.519209	0.487155	0.451272	0.387097	0.308784	0.279845	0.216207	0.166864	0.051222	0.00635545	-0.0198966	-0.000148396	0.00669235	-0.00424388	-0.0118754	-0.0252919	-0.0128567	-0.00617684	0.0175821	0.10173	0.125638	0.17706	0.262184	0.304546	0.354712	0.42988	0.465631	0.463671
	44.9955	NaN	NaN	NaN	NaN	NaN	0.607533	0.618237	0.634027	0.621346	0.616876	0.610865	0.646637	0.670219	0.631131	0.669471	0.650692	0.654401	0.614487	0.616075	0.587739	0.538174	0.483551	0.470283	0.384994	0.310023	0.28159	0.207535	0.171878	0.0717256	0.0302919	-0.0192024	0.00679328	0.00781556	-0.00700198	-0.0124377	-0.0217872	-0.0271647	-0.0176969	-0.00124316	0.0822723	0.121727	0.169478	0.236075	0.293212	0.347044	0.39367	0.437307	0.480388
	46.9953	NaN	NaN	NaN	NaN	NaN	0.563254	0.563898	0.600029	0.591171	0.581592	0.588208	0.60502	0.619793	0.613398	0.629925	0.630872	0.581464	0.620693	0.551228	0.552236	0.484479	0.45958	0.457769	0.332444	0.284184	0.254161	0.199887	0.186114	0.0624174	0.0210011	-0.00346013	0.00858587	0.00966769	-0.026601	-0.0288532	-0.0227966	-0.021518	-0.00319952	0.020909	0.0731366	0.136077	0.15201	0.239021	0.272716	0.309992	0.361172	0.377644	0.44818
	48.9951	NaN	NaN	NaN	NaN	NaN	0.58066	0.576994	0.61331	0.57724	0.609085	0.642639	0.607955	0.644406	0.625714	0.59767	0.634398	0.612762	0.610269	0.526399	0.487216	0.471389	0.427898	0.45283	0.359503	0.284046	0.249784	0.225024	0.17865	0.0652743	0.0323878	-0.00436817	-0.00960935	0.015758	-0.0298954	-0.0232811	-0.0201487	-0.0117168	-0.00332574	0.0218989	0.0756133	0.132643	0.179657	0.221313	0.279224	0.360445	0.401901	0.461305	0.485356
	50.9949	NaN	NaN	NaN	NaN	NaN	0.588534	0.594686	0.592585	0.592088	0.605308	0.62256	0.583326	0.634228	0.627855	0.62263	0.655901	0.61304	0.593483	0.526243	0.515118	0.477582	0.4121	0.428912	0.360865	0.257852	0.252162	0.201661	0.143039	0.0678081	0.0317872	0.0145145	-0.0294503	-0.00597001	-0.0205801	-0.0272784	-0.0293777	-0.00553365	0.00480556	0.0243725	0.10265	0.149172	0.178687	0.221069	0.28121	0.356899	0.376986	0.416949	0.40834
	52.9947	NaN	NaN	NaN	NaN	NaN	0.65183	0.651714	0.670482	0.643712	0.636398	0.655528	0.651842	0.666743	0.705099	0.652341	0.670052	0.635124	0.633604	0.580089	0.550652	0.532496	0.453208	0.432304	0.356912	0.268123	0.232341	0.170379	0.149485	0.0639077	0.00468004	0.0218368	-0.00222147	0.00113126	-0.0121567	-0.0261441	-0.0430629	-0.00563947	-0.00397523	0.0248905	0.075029	0.131495	0.198383	0.239388	0.289545	0.398713	0.420129	0.434468	0.459247
	54.9945	NaN	NaN	NaN	NaN	NaN	0.658056	0.637725	0.640139	0.632038	0.647986	0.657428	0.676118	0.678725	0.689162	0.661199	0.678974	0.670248	0.615001	0.601493	0.526847	0.522544	0.463584	0.422619	0.320639	0.231737	0.205022	0.171391	0.119526	0.065356	-0.0039509	0.0106527	-0.00979844	-0.0113474	-0.00939797	-0.00975813	-0.0289051	0.0114045	-0.0103135	0.0359279	0.0687961	0.108817	0.173893	0.225803	0.254073	0.364706	0.39021	0.438824	0.422693
	56.9943	NaN	NaN	NaN	NaN	NaN	0.694203	0.694609	0.676108	0.704676	0.714315	0.739617	0.749147	0.729903	0.735038	0.718296	0.702528	0.681244	0.606369	0.612108	0.557575	0.513688	0.475348	0.406831	0.337816	0.262064	0.249723	0.173895	0.115301	0.0418016	-0.002358	-0.00400175	-0.00759904	-0.031108	-0.00500179	-0.0109772	-0.0134937	0.00850751	0.0018416	0.0558298	0.145505	0.17618	0.258807	0.301438	0.336465	0.434651	0.4797	0.517442	0.507533
	58.9941	NaN	NaN	NaN	NaN	NaN	0.67237	0.673455	0.675793	0.650592	0.705134	0.723491	0.708472	0.728844	0.677206	0.669424	0.685694	0.620189	0.598032	0.534899	0.511336	0.483948	0.450972	0.428817	0.369563	0.290357	0.254103	0.187276	0.139199	0.0474885	0.00462844	-0.017838	0.0039784	-0.0139777	-0.0133293	-0.0181659	-0.011468	-0.00323964	0.00454872	0.0511049	0.131143	0.146912	0.191507	0.269774	0.32161	0.379763	0.411242	0.426395	0.428074
	60.9939	NaN	NaN	NaN	NaN	NaN	0.621892	0.597508	0.597771	0.585193	0.579406	0.614444	0.582734	0.606064	0.528467	0.52936	0.574907	0.5377	0.526475	0.517675	0.470515	0.530765	0.439848	0.415513	0.359486	0.292604	0.22499	0.173332	0.139774	0.0205748	0.00703665	-0.0178016	0.0123679	-0.0155663	-0.00229382	0.00177634	-0.0186717	-0.003448	-0.00812935	0.0580881	0.0772823	0.108232	0.15853	0.217636	0.259084	0.29998	0.317373	0.298819	0.341335
	62.9937	NaN	NaN	NaN	NaN	NaN	0.708229	0.709709	0.684882	0.651262	0.687604	0.675171	0.656771	0.694825	0.605209	0.645546	0.64197	0.647642	0.681718	0.625735	0.616116	0.578418	0.523693	0.490187	0.384747	0.302242	0.257561	0.150565	0.143777	0.0431968	-0.00895804	-0.0124482	-0.00303217	-0.0147333	-0.0203452	0.00803672	-0.00460734	0.00624819	0.0100773	0.0283265	0.0659134	0.121446	0.178811	0.260843	0.290551	0.352882	0.350776	0.342588	0.389492
	64.9935	NaN	NaN	NaN	NaN	NaN	0.69213	0.718558	0.670769	0.664114	0.683355	0.661266	0.649927	0.673808	0.600185	0.644064	0.632292	0.659288	0.633134	0.628184	0.589103	0.546488	0.502641	0.476433	0.380567	0.270962	0.239404	0.130264	0.104255	0.011537	-0.0225015	-0.0309444	0.0132649	-0.0296055	-0.0230825	-0.00516027	0.0271652	0.0118573	0.0381206	0.0285905	0.0724013	0.123893	0.162816	0.211462	0.236784	0.303776	0.316687	0.283016	0.341163
	66.9933	NaN	NaN	NaN	NaN	NaN	0.636742	0.672752	0.622228	0.635977	0.664767	0.636798	0.629048	0.664336	0.599692	0.622683	0.608414	0.595611	0.587891	0.55697	0.554256	0.494789	0.445237	0.415323	0.349191	0.239186	0.195229	0.100162	0.0799407	0.0247955	-0.0139358	-0.00918688	0.013181	-0.0305326	-0.0292531	-0.00132198	0.0184505	0.00753296	0.0143553	0.0060633	0.0502801	0.105122	0.130281	0.184147	0.201528	0.272141	0.305812	0.287774	0.344514
	68.9931	NaN	NaN	NaN	NaN	NaN	0.595053	0.611386	0.601011	0.59078	0.64439	0.607694	0.584662	0.584398	0.580208	0.587399	0.590904	0.568419	0.543767	0.530878	0.51888	0.451816	0.425822	0.379134	0.333	0.232323	0.167804	0.107838	0.059993	0.0226486	-0.00157537	-0.000680636	0.00497434	-0.0381891	-0.0244364	-0.00584396	0.0111516	0.0143711	-0.00237214	0.0210049	0.0599967	0.127548	0.16064	0.185803	0.215773	0.269187	0.327316	0.320425	0.363653
	70.9929	NaN	NaN	NaN	NaN	NaN	0.528371	0.562019	0.581803	0.562287	0.574756	0.570309	0.546098	0.569611	0.556647	0.521928	0.554809	0.512864	0.503568	0.492974	0.441137	0.387172	0.364568	0.312586	0.281667	0.202788	0.146734	0.0911967	0.0476294	0.0225048	-0.00730487	0.00771121	-0.00763252	-0.0256742	-0.0194385	-0.0184679	0.00637514	0.0152196	0.00158598	0.0309633	0.0757684	0.129485	0.140079	0.174224	0.195434	0.258498	0.280107	0.315079	0.343073
	72.9927	NaN	NaN	NaN	NaN	NaN	0.555693	0.547187	0.585086	0.579096	0.572979	0.562241	0.532852	0.540981	0.549381	0.498271	0.504961	0.445321	0.457869	0.465682	0.448464	0.432659	0.391303	0.29562	0.279216	0.205575	0.183651	0.128272	0.0747445	0.0253464	0.0113212	-0.00489453	-0.017833	-0.0274509	-0.0144904	-0.0169642	0.00962568	0.00266554	-0.00720448	0.0405736	0.0564289	0.126559	0.133403	0.207308	0.208671	0.269845	0.282811	0.329373	0.348303
	74.9925	NaN	NaN	NaN	NaN	NaN	0.644746	0.622979	0.656957	0.619059	0.640818	0.60579	0.60353	0.605366	0.596945	0.527815	0.546016	0.488563	0.482744	0.490862	0.464368	0.444129	0.39944	0.304369	0.284937	0.244776	0.206699	0.160919	0.0817518	0.0509012	0.00895423	0.0292107	-0.0153389	0.00589946	-0.0228443	-0.0133012	-0.00754866	-0.0135815	-0.040096	0.0154892	0.0397844	0.105245	0.158501	0.186626	0.242831	0.301795	0.3316	0.398371	0.396022
	76.9923	NaN	NaN	NaN	NaN	NaN	0.587948	0.551178	0.580698	0.557479	0.593789	0.545932	0.545037	0.536393	0.520279	0.446744	0.459149	0.421355	0.416624	0.44799	0.418577	0.440625	0.407021	0.352458	0.298782	0.253445	0.255354	0.169518	0.107528	0.0281125	0.023279	0.0101086	-0.0147428	-0.00178376	-0.019633	-0.0138221	-0.0112139	0.0146945	-0.014727	0.0157087	0.057461	0.119431	0.174767	0.196839	0.22842	0.304693	0.329808	0.396311	0.404115
	78.9921	NaN	NaN	NaN	NaN	NaN	0.553693	0.563143	0.555098	0.531717	0.556649	0.511718	0.512661	0.521847	0.50039	0.458861	0.432575	0.409937	0.37483	0.386866	0.38777	0.434341	0.389537	0.348549	0.29252	0.247628	0.257151	0.195517	0.109	0.0357419	0.0019441	0.00749734	0.0126487	-0.000928126	-0.0234276	0.00229136	0.000269943	-0.00091668	-0.0166553	-0.00902531	0.0511277	0.111842	0.162071	0.203238	0.238143	0.317608	0.348191	0.395923	0.386536
	80.9919	NaN	NaN	NaN	NaN	NaN	0.570213	0.579802	0.562577	0.56627	0.589346	0.523932	0.520131	0.530585	0.499199	0.464728	0.433582	0.397363	0.388454	0.380968	0.379218	0.413586	0.394268	0.33601	0.277303	0.25863	0.236524	0.177756	0.107422	0.0299806	0.00438976	0.0139711	0.0173474	0.00329606	-0.0153001	-0.0204835	0.0126071	0.00191015	-0.0320267	-0.00388978	0.0505332	0.0868837	0.144007	0.195361	0.203494	0.280058	0.331153	0.371949	0.34784
	82.9917	NaN	NaN	NaN	NaN	NaN	0.565112	0.599315	0.588817	0.571166	0.58384	0.535901	0.549891	0.566262	0.551069	0.516133	0.493345	0.471017	0.445434	0.443955	0.413392	0.39877	0.394406	0.363408	0.314631	0.269562	0.247584	0.175008	0.101036	0.040469	0.00396765	0.00426037	0.0144103	-0.0277866	-0.00985934	-0.00553081	0.00477375	0.0164788	-0.019143	-0.0143113	0.0573266	0.0930585	0.160111	0.265485	0.261884	0.333267	0.353739	0.382042	0.363214
	84.9915	NaN	NaN	NaN	NaN	NaN	0.585722	0.563322	0.643508	0.607703	0.628038	0.597801	0.585786	0.619621	0.594231	0.557888	0.531373	0.49421	0.495909	0.48619	0.463173	0.443532	0.410057	0.360731	0.306049	0.252246	0.267705	0.176241	0.114679	0.0284474	0.0121791	-0.0156062	0.0290776	-0.0291347	0.00146142	-0.00357851	-0.000948158	0.0114678	-0.0214891	0.00663583	0.0894644	0.117347	0.190161	0.268693	0.298502	0.35426	0.384437	0.404036	0.385066
	86.9913	NaN	NaN	NaN	NaN	NaN	0.589454	0.581883	0.641301	0.6013	0.608422	0.585576	0.595359	0.609808	0.58302	0.5618	0.515538	0.517167	0.480405	0.509879	0.470206	0.439395	0.410804	0.393111	0.311374	0.272494	0.258815	0.187428	0.129388	0.0465488	0.0246493	0.00891106	0.00104252	-0.00990439	-0.0220768	-0.0141693	0.00388344	-0.000182697	-0.0268625	0.0193211	0.0973309	0.116936	0.193559	0.252577	0.282397	0.356956	0.375679	0.398584	0.411
	88.9911	NaN	NaN	NaN	NaN	NaN	0.580668	0.570476	0.612983	0.58779	0.587408	0.585322	0.557156	0.579883	0.557267	0.493228	0.499854	0.501775	0.458121	0.469364	0.412081	0.434415	0.38762	0.389512	0.300702	0.258429	0.235371	0.186166	0.120082	0.0450426	0.0141149	0.0163051	-0.0066374	0.00299142	-0.00733636	-0.023716	-0.0156103	0.0104914	-0.0185334	-0.0176791	0.0603742	0.0797398	0.148122	0.200715	0.257254	0.340856	0.333803	0.371972	0.390452
	90.9909	NaN	NaN	NaN	NaN	NaN	0.601125	0.591877	0.603379	0.575669	0.616658	0.586904	0.550432	0.550068	0.558529	0.496789	0.507044	0.484775	0.460911	0.451878	0.437706	0.442754	0.410547	0.394686	0.323264	0.259463	0.257426	0.21541	0.139803	0.0633998	0.0193226	0.00202356	0.000540644	0.0167542	-0.0116932	0.00368379	-0.0292597	-0.0188398	-0.0233169	-0.0175421	0.0778934	0.110239	0.161555	0.208104	0.279262	0.335559	0.330265	0.420339	0.432545
	92.9907	NaN	NaN	NaN	NaN	NaN	0.592716	0.56863	0.584192	0.571204	0.607418	0.617259	0.576426	0.58518	0.601487	0.546914	0.529596	0.490869	0.494358	0.442927	0.435892	0.436721	0.403227	0.405832	0.313476	0.25409	0.240246	0.183409	0.120557	0.0761851	0.0120446	0.00899716	0.00658188	0.0185526	-0.020021	-0.0112306	-0.0138032	-0.0227054	-0.0352783	-0.0142371	0.04146	0.109094	0.164589	0.219094	0.274482	0.31892	0.329682	0.392998	0.387872
	94.9905	NaN	NaN	NaN	NaN	NaN	0.664054	0.66883	0.632742	0.619718	0.639182	0.654086	0.601308	0.633959	0.605207	0.594079	0.580918	0.541566	0.586328	0.509957	0.496001	0.49024	0.44971	0.432586	0.343247	0.25407	0.238579	0.186377	0.160029	0.0708057	0.0116424	0.00197028	0.0162954	0.0163097	-0.00665522	-0.000164133	-0.0225487	-0.00967007	-0.0588928	0.00334912	0.0453691	0.109204	0.135848	0.216667	0.273023	0.328285	0.331606	0.396958	0.387754
	96.9903	NaN	NaN	NaN	NaN	NaN	0.664893	0.666637	0.63493	0.597089	0.635944	0.619405	0.585819	0.611279	0.559704	0.526847	0.52968	0.493205	0.516521	0.464508	0.431555	0.459362	0.406833	0.377564	0.312454	0.232645	0.205449	0.174085	0.139922	0.0641066	0.0140787	-0.00565992	0.034443	-0.00331334	0.0043257	0.0135738	-0.0199512	-0.0208534	-0.0418661	-0.0227133	0.0231886	0.0949432	0.100667	0.19114	0.259185	0.294333	0.319244	0.362469	0.410468
	98.9901	NaN	NaN	NaN	NaN	NaN	0.686334	0.666399	0.62615	0.642121	0.630569	0.613863	0.590083	0.627699	0.53568	0.528397	0.51349	0.517001	0.506463	0.482036	0.419528	0.419154	0.388741	0.346082	0.304956	0.243297	0.204149	0.15587	0.144554	0.0493185	0.0231127	0.0122699	0.0186972	0.00019314	-0.0205581	-0.00632675	-0.0070805	-0.00481016	-0.0294809	-0.0114257	0.0481388	0.103322	0.103774	0.213938	0.282465	0.318691	0.352922	0.38027	0.408769
	100.99	NaN	NaN	NaN	NaN	NaN	0.672471	0.676319	0.667344	0.620162	0.618461	0.598555	0.597156	0.619403	0.558224	0.536274	0.539602	0.546469	0.533754	0.486093	0.418935	0.399146	0.400708	0.348922	0.302483	0.235865	0.181382	0.154289	0.145896	0.0465327	0.0242333	0.0246496	0.00461513	-0.0133959	-0.01649	-0.00742218	0.00166562	0.00173549	-0.030793	-0.00175575	0.0744622	0.125773	0.121776	0.199698	0.262633	0.3288	0.334285	0.344845	0.404097
	102.99	NaN	NaN	NaN	NaN	NaN	0.707075	0.694823	0.662704	0.621677	0.606304	0.575564	0.587643	0.612528	0.579808	0.529545	0.523712	0.536575	0.488062	0.474595	0.416711	0.431354	0.387151	0.338514	0.306606	0.267218	0.221531	0.169489	0.114397	0.0435485	0.0187191	0.0239026	-0.00157558	-0.0121661	-0.0132622	-0.00884956	0.0111466	-0.0134353	-0.0242108	-0.00248536	0.0790049	0.10444	0.127706	0.191763	0.245652	0.294013	0.315295	0.332085	0.392914
	104.99	NaN	NaN	NaN	NaN	NaN	0.658524	0.649047	0.628792	0.627034	0.590904	0.617604	0.602822	0.61197	0.591527	0.530212	0.56407	0.530415	0.50375	0.492083	0.480472	0.456655	0.410433	0.375902	0.311701	0.290729	0.234285	0.154334	0.129469	0.042344	0.0205567	0.0087113	0.0119857	-0.00514802	-0.0120619	-0.0113826	0.0103381	-0.00712174	-0.0239614	-0.00900983	0.0604489	0.0835407	0.110731	0.184456	0.224325	0.277397	0.301689	0.34756	0.387355
	106.989	NaN	NaN	NaN	NaN	NaN	0.605795	0.600174	0.563789	0.58296	0.563531	0.58032	0.564019	0.602599	0.556399	0.522311	0.546994	0.486945	0.51373	0.448059	0.437998	0.398148	0.394274	0.365822	0.305784	0.268776	0.249501	0.151623	0.129673	0.0329973	0.0265218	0.0103317	0.00530583	-0.00379157	-0.0122758	-0.0104385	0.0113009	0.00483275	-0.0355519	-0.000691987	0.0452969	0.0743115	0.0990473	0.154329	0.185945	0.226229	0.270114	0.296374	0.362427
	108.989	NaN	NaN	NaN	NaN	NaN	0.616753	0.595955	0.578295	0.607045	0.590214	0.579791	0.585291	0.612959	0.529571	0.516305	0.516261	0.473489	0.461685	0.450279	0.421096	0.422908	0.415918	0.363129	0.263232	0.211539	0.224459	0.138981	0.11631	0.0143852	-0.00473237	0.0101254	-6.13065e-05	0.00519089	0.000612043	0.0150249	-0.00657075	0.00465782	-0.0188995	0.00559103	0.0526547	0.0842845	0.104374	0.178359	0.210359	0.24754	0.286116	0.341371	0.376704
	110.989	NaN	NaN	NaN	NaN	NaN	0.615279	0.614986	0.610899	0.611383	0.605757	0.633914	0.581232	0.614877	0.554127	0.512931	0.497167	0.513279	0.484928	0.465301	0.436771	0.411491	0.407211	0.34258	0.276776	0.223457	0.209842	0.14431	0.102222	0.0128355	-0.0110441	-0.00019442	-0.00236479	0.0100676	-0.00113739	0.00774519	-0.00651332	0.0326848	-0.0120898	-0.000996663	0.0529043	0.115325	0.110746	0.171072	0.204802	0.292531	0.325151	0.339131	0.365176
	112.989	NaN	NaN	NaN	NaN	NaN	0.656372	0.661515	0.665767	0.6373	0.62098	0.652899	0.58703	0.612303	0.553766	0.52702	0.517658	0.52586	0.512473	0.479798	0.473553	0.472502	0.462115	0.372158	0.323939	0.240036	0.212786	0.144421	0.103696	0.0249259	-0.00170794	-0.0112909	0.00579121	0.00372822	-0.00101861	0.0126577	-0.0148709	0.0169621	-0.0151836	0.0103129	0.067811	0.117585	0.129463	0.196748	0.222098	0.305351	0.348487	0.358532	0.384519
	114.989	NaN	NaN	NaN	NaN	NaN	0.644954	0.668103	0.660712	0.629974	0.6288	0.640981	0.601944	0.604592	0.598221	0.540262	0.558903	0.555788	0.539838	0.488221	0.436337	0.477358	0.451069	0.383263	0.313096	0.258241	0.218645	0.187462	0.109829	0.0421255	-0.0130476	-0.0109385	-0.00737754	-0.00403443	-0.00807323	0.0074986	-0.00126811	0.0200545	-0.00944362	0.0226779	0.0877236	0.110319	0.147681	0.191573	0.23072	0.331192	0.353458	0.361542	0.410406
	116.988	NaN	NaN	NaN	NaN	NaN	0.629877	0.641746	0.666076	0.60526	0.641063	0.653305	0.605492	0.629582	0.60188	0.522373	0.551747	0.553368	0.512336	0.459636	0.445238	0.462103	0.449219	0.386097	0.342339	0.277109	0.240061	0.177481	0.13148	0.0586532	0.00199844	-0.00263047	0.00328715	-0.00315661	-0.0205524	-0.00215718	-0.0110036	-0.012324	0.00792288	0.0136228	0.111669	0.139466	0.158067	0.230668	0.24519	0.344684	0.350779	0.36758	0.396553
	118.988	NaN	NaN	NaN	NaN	NaN	0.631019	0.641715	0.626728	0.593905	0.605785	0.606336	0.575923	0.567937	0.563526	0.509969	0.531442	0.527329	0.529894	0.426665	0.41532	0.467905	0.395465	0.360315	0.311815	0.279581	0.246333	0.201434	0.146469	0.0464015	0.00100889	-0.00412629	0.00149319	0.000779689	-0.0313769	-0.0171143	0.000477354	0.0103868	-0.00974313	0.0382048	0.118268	0.149746	0.193186	0.220667	0.273546	0.333011	0.348943	0.345718	0.366854
	120.988	NaN	NaN	NaN	NaN	NaN	0.638737	0.60157	0.596999	0.543877	0.584749	0.552281	0.561517	0.561321	0.584853	0.537477	0.542965	0.502934	0.491731	0.425252	0.416205	0.434269	0.396607	0.40502	0.334235	0.258662	0.241875	0.217761	0.168249	0.0254666	-0.000465635	-0.00421805	0.0150288	0.004622	-0.0088639	-0.0171954	-0.00442718	-0.00815688	-0.00347523	0.0261671	0.114601	0.124164	0.184431	0.207644	0.247197	0.289271	0.310472	0.350495	0.333929
	122.988	NaN	NaN	NaN	NaN	NaN	0.716126	0.66489	0.658922	0.650952	0.649569	0.628484	0.652613	0.633421	0.649768	0.569529	0.605325	0.573716	0.539132	0.512691	0.474563	0.486901	0.422316	0.380816	0.317136	0.28192	0.241774	0.205964	0.181914	0.030965	0.0154576	0.0078898	0.02448	0.0122747	-0.0164209	-0.00130415	-0.00852489	0.0031371	-0.0435442	-0.00128772	0.0582085	0.0637864	0.134758	0.193304	0.259904	0.303584	0.337606	0.355615	0.365257
	124.988	NaN	NaN	NaN	NaN	NaN	0.666156	0.608872	0.651598	0.600703	0.637932	0.578312	0.580771	0.597031	0.605796	0.570482	0.562198	0.525057	0.510432	0.488893	0.481607	0.472222	0.409873	0.380583	0.322254	0.247394	0.19181	0.166054	0.155416	0.0294227	0.00296243	0.00403258	0.016002	0.00892561	-0.00243893	0.00974383	0.00224265	-0.0132511	-0.0252982	-0.0129995	0.050802	0.0529234	0.111624	0.176457	0.225968	0.290389	0.294869	0.319152	0.370626
	126.987	NaN	NaN	NaN	NaN	NaN	0.597985	0.590086	0.593333	0.567002	0.596764	0.57453	0.564054	0.585658	0.586719	0.55413	0.534189	0.524672	0.51364	0.50883	0.469668	0.446382	0.431313	0.394005	0.320492	0.248956	0.225914	0.163258	0.163534	0.0393301	0.0111966	-0.00312266	-0.00288647	0.0218957	0.0208276	0.0109216	-0.00364129	-0.0170769	-0.0300495	-0.0353557	0.0355041	0.03466	0.0921353	0.142118	0.18168	0.254878	0.261098	0.315313	0.34032
	128.987	NaN	NaN	NaN	NaN	NaN	0.518407	0.502171	0.521988	0.519191	0.527849	0.51441	0.510052	0.530374	0.517187	0.52129	0.509199	0.491635	0.493262	0.476636	0.422751	0.415079	0.401694	0.364893	0.323201	0.222618	0.212243	0.142894	0.135701	0.0498603	0.00360775	-0.00156858	0.000122267	0.01208	0.0278981	0.00619895	-0.0104052	0.00731916	-0.0432393	-0.0325845	0.052694	0.0585024	0.0953632	0.163426	0.194336	0.250711	0.260823	0.319393	0.317095
	130.987	NaN	NaN	NaN	NaN	NaN	0.438631	0.456356	0.50692	0.488615	0.489562	0.501616	0.491456	0.510369	0.499256	0.52695	0.506619	0.471585	0.49761	0.462533	0.413415	0.391411	0.410497	0.384801	0.319574	0.228007	0.213405	0.165152	0.119559	0.0564114	-0.00462738	-0.00161721	-0.00134838	0.00442086	0.0153568	-0.011623	-0.0108152	0.0139638	-0.0206473	-0.0217265	0.0591623	0.0862297	0.0891782	0.168022	0.192875	0.267375	0.281957	0.322033	0.307014
	132.987	NaN	NaN	NaN	NaN	NaN	0.4392	0.448944	0.486444	0.450181	0.478069	0.485543	0.494424	0.50504	0.464686	0.502944	0.482632	0.454579	0.477282	0.476862	0.426865	0.406713	0.399917	0.379229	0.343012	0.238202	0.230071	0.179245	0.133659	0.0468754	-0.00762634	-0.0202068	0.00537986	-0.00082345	0.00383489	-0.020569	0.0071965	0.0119133	0.010773	-0.000735879	0.0779449	0.0750199	0.0983654	0.160086	0.164106	0.245479	0.257384	0.294344	0.300906
	134.987	NaN	NaN	NaN	NaN	NaN	0.44748	0.46943	0.460659	0.45069	0.447595	0.475777	0.467106	0.490924	0.448477	0.477728	0.488481	0.454831	0.460321	0.418648	0.412886	0.40006	0.375999	0.355402	0.322098	0.234147	0.212166	0.182673	0.127542	0.0379606	-0.0145022	0.00687975	0.0285941	0.00169156	-0.0126034	-0.0113493	-0.00106893	0.0102587	-0.0223624	0.00651378	0.0887659	0.0856739	0.133474	0.193809	0.221599	0.26482	0.294325	0.31444	0.329153
	136.986	NaN	NaN	NaN	NaN	NaN	0.495504	0.490099	0.506897	0.455113	0.468919	0.469405	0.491278	0.499751	0.465664	0.491542	0.454914	0.445295	0.426849	0.438104	0.423403	0.41365	0.38908	0.380136	0.367972	0.279166	0.217089	0.214861	0.128022	0.0406079	-0.0083841	0.0143746	0.0291388	-0.0115109	-0.0323115	-0.00110258	-0.000931424	0.000523401	-0.0244342	0.00863042	0.0719827	0.111131	0.165691	0.23282	0.259346	0.322789	0.313882	0.333002	0.329453
	138.986	NaN	NaN	NaN	NaN	NaN	0.505796	0.48855	0.460089	0.416999	0.451263	0.473671	0.462487	0.475748	0.466064	0.440214	0.453367	0.451214	0.417747	0.406188	0.424458	0.382995	0.366312	0.320505	0.307258	0.233399	0.203586	0.191166	0.142872	0.0289889	0.00292715	0.00997009	0.0170662	-8.60655e-05	-0.0216368	0.00435084	-0.00853911	-0.0142339	-0.02719	0.027411	0.0641922	0.0978487	0.181892	0.218205	0.269845	0.315872	0.287634	0.306906	0.308782
	140.986	NaN	NaN	NaN	NaN	NaN	0.539562	0.553943	0.48581	0.451387	0.492092	0.475933	0.485112	0.528249	0.466276	0.44252	0.473886	0.519544	0.471833	0.419491	0.402912	0.411798	0.375476	0.33084	0.280389	0.24245	0.23473	0.175897	0.131989	0.0464794	0.0428772	0.0156407	0.0295617	-0.00487522	-0.0202961	-0.00473972	-0.0203409	-0.0321477	-0.0285108	0.00862128	0.0508223	0.0974622	0.141347	0.187764	0.224247	0.325132	0.275375	0.282556	0.310079
	142.986	NaN	NaN	NaN	NaN	NaN	0.49341	0.516446	0.504393	0.447288	0.480367	0.438802	0.46168	0.480207	0.418972	0.427235	0.445797	0.456689	0.477188	0.41603	0.391596	0.373707	0.357322	0.308566	0.264351	0.240541	0.235893	0.176529	0.155219	0.0625308	0.0462673	0.0359745	0.0283453	0.0019837	-0.0215113	0.00349448	-0.0225401	-0.0310955	-0.0607079	-0.0267487	0.0264648	0.0917407	0.126147	0.194135	0.210134	0.276362	0.28126	0.273159	0.295552
	144.986	NaN	NaN	NaN	NaN	NaN	0.585575	0.570663	0.572438	0.554932	0.587537	0.511596	0.537214	0.560458	0.504186	0.505958	0.517461	0.524932	0.50971	0.435283	0.42441	0.422372	0.373508	0.338068	0.293164	0.230763	0.240318	0.159794	0.159802	0.0568121	0.0309796	0.0129405	0.0240218	0.00537103	0.0105263	-0.0212666	-0.0147141	-0.0197848	-0.0381185	-0.0180604	0.0595105	0.102544	0.15417	0.199712	0.22442	0.279835	0.332877	0.308536	0.311308
	146.985	NaN	NaN	NaN	NaN	NaN	0.533635	0.529249	0.483232	0.511019	0.501134	0.480575	0.509589	0.497173	0.477877	0.458146	0.486687	0.439251	0.447589	0.385431	0.352128	0.370382	0.340866	0.308898	0.268643	0.241159	0.242733	0.181041	0.135047	0.0645518	0.0119276	0.0252355	0.0188887	-0.00214671	-0.0046504	-0.0136119	-0.00709492	-0.0126864	-0.0286664	-0.0268754	0.0609105	0.0769751	0.105404	0.14	0.159001	0.260913	0.30837	0.27434	0.3043
	148.985	NaN	NaN	NaN	NaN	NaN	0.546571	0.523763	0.551472	0.533281	0.515399	0.470114	0.493314	0.514303	0.477581	0.45607	0.480713	0.434478	0.394505	0.356356	0.354321	0.38279	0.338955	0.29089	0.261128	0.191786	0.209578	0.179752	0.126819	0.0597994	0.0203992	0.0538739	0.0199764	0.0047418	-0.0118891	-0.0128808	-0.0168612	-0.0243374	-0.0461349	-0.026957	0.0630027	0.0874105	0.138454	0.160064	0.192823	0.283518	0.327585	0.301589	0.292939
	150.985	NaN	NaN	NaN	NaN	NaN	0.546781	0.523048	0.535218	0.498756	0.482074	0.474367	0.488276	0.501015	0.466055	0.430444	0.491739	0.430289	0.398667	0.365017	0.378555	0.399954	0.358999	0.283282	0.24953	0.187986	0.216649	0.197563	0.11537	0.0459444	-0.00627297	0.0335583	0.0335556	0.00233077	-0.0105823	-0.0137362	-0.0102131	0.00340746	-0.0439204	-0.0170008	0.0715316	0.0704168	0.125623	0.168946	0.190327	0.285114	0.322567	0.300534	0.30142
	152.985	NaN	NaN	NaN	NaN	NaN	0.543584	0.534561	0.56469	0.525337	0.494822	0.517137	0.488677	0.500874	0.476472	0.401004	0.455609	0.427571	0.392596	0.371232	0.357746	0.357311	0.337249	0.288809	0.287309	0.202376	0.207389	0.175721	0.0901797	0.0438073	-0.00231825	0.00833917	0.0172874	0.00416777	-0.0241786	-0.00508589	-0.00349089	0.00468145	-0.0269235	0.00649532	0.0790101	0.0928894	0.157996	0.197839	0.225549	0.31007	0.281201	0.286326	0.31913
	154.985	NaN	NaN	NaN	NaN	NaN	0.561291	0.582081	0.580466	0.527496	0.529803	0.524976	0.511402	0.505352	0.496425	0.454465	0.484023	0.418171	0.433318	0.394607	0.371837	0.399811	0.371818	0.329789	0.311353	0.232467	0.205023	0.19329	0.101372	0.0377085	-0.00136296	-0.00570525	0.00559752	0.00706529	-0.0102312	0.00801957	-0.00218925	0.00354254	-0.0282829	0.00268992	0.0545789	0.102241	0.157486	0.209723	0.253196	0.342959	0.292944	0.319632	0.32871
	156.984	NaN	NaN	NaN	NaN	NaN	0.560636	0.525673	0.553204	0.503097	0.522743	0.515557	0.495281	0.519362	0.488894	0.441488	0.456152	0.414826	0.405949	0.347347	0.344372	0.368072	0.331884	0.308487	0.282205	0.217018	0.21301	0.187662	0.140843	0.052288	-0.010808	-0.00191516	-0.00579669	0.0113332	-0.00535131	0.0116339	-0.00435842	0.00683748	-0.0409823	0.00290976	0.0707163	0.120571	0.148401	0.18959	0.212157	0.301121	0.272033	0.285145	0.30655
	158.984	NaN	NaN	NaN	NaN	NaN	0.501064	0.516888	0.520368	0.482341	0.49023	0.489462	0.475647	0.481085	0.471792	0.44456	0.44242	0.412296	0.398488	0.365054	0.332215	0.369599	0.344038	0.339583	0.32479	0.260397	0.213062	0.181712	0.147421	0.0718752	-0.00635659	0.00015794	-0.00159414	-0.00842057	0.00576144	0.00628831	-0.00349787	-0.0132851	-0.0212073	-0.00449276	0.0636737	0.113413	0.113858	0.183416	0.221955	0.304613	0.255954	0.255227	0.260378
	160.984	NaN	NaN	NaN	NaN	NaN	0.545924	0.472995	0.534197	0.496718	0.501863	0.444186	0.486839	0.494428	0.421985	0.428031	0.467096	0.395431	0.397665	0.40744	0.350421	0.355836	0.390696	0.373845	0.347811	0.264649	0.242746	0.210472	0.162962	0.0629755	0.0202254	0.0113406	-0.0146768	-0.0189831	-0.0101269	0.0140379	-0.00662688	-0.0218345	-0.0176258	0.00466903	0.0611205	0.0916236	0.139622	0.169967	0.200521	0.250803	0.269771	0.303171	0.2572
	162.984	NaN	NaN	NaN	NaN	NaN	0.545154	0.524578	0.529694	0.500302	0.475202	0.475496	0.481234	0.496609	0.433983	0.435238	0.478121	0.393222	0.415216	0.362699	0.366744	0.363151	0.371111	0.369561	0.330411	0.274726	0.277176	0.213809	0.16712	0.0729202	0.0207062	0.0122968	0.00127342	0.00752965	-0.00795831	0.0101438	-0.0126386	-0.0241985	-0.0304618	-0.0144536	0.0575919	0.0688876	0.107939	0.179583	0.216866	0.253201	0.286357	0.308774	0.280316
	164.984	NaN	NaN	NaN	NaN	NaN	0.583532	0.548801	0.577578	0.50992	0.49232	0.524238	0.504748	0.532194	0.492901	0.486113	0.493959	0.451821	0.448209	0.412404	0.405901	0.384958	0.383364	0.355003	0.333413	0.276035	0.281662	0.192627	0.168238	0.0521732	0.0287603	0.0168781	0.01449	-0.0129011	-0.0131492	-0.000524772	-0.00584687	-0.0192869	-0.0160582	-0.00929692	0.0676765	0.0667231	0.137953	0.189316	0.239354	0.259047	0.301896	0.329556	0.344913
	166.983	NaN	NaN	NaN	NaN	NaN	0.503443	0.508967	0.510306	0.463378	0.44807	0.441803	0.452091	0.432044	0.423143	0.434099	0.414667	0.399805	0.375374	0.372762	0.338955	0.350555	0.358905	0.317373	0.289682	0.253047	0.277398	0.181758	0.132901	0.0587216	0.038977	0.00610259	0.0124779	-0.0108944	-0.0127212	0.00207719	-0.0118888	-0.00271147	-0.0316207	-0.0106543	0.0549408	0.0513027	0.109924	0.15938	0.198009	0.234058	0.259305	0.301092	0.296191
	168.983	NaN	NaN	NaN	NaN	NaN	0.472527	0.49017	0.477798	0.451753	0.438786	0.468153	0.430937	0.42083	0.437862	0.396993	0.384403	0.357168	0.371987	0.317581	0.326092	0.347998	0.331651	0.269073	0.276891	0.222135	0.253287	0.156071	0.129772	0.0529262	0.026996	0.0231229	0.0109544	0.0196819	-0.00663854	0.00235194	-0.013704	-0.00909395	-0.0457715	-0.0356055	0.0659528	0.0804138	0.123048	0.173653	0.188985	0.242051	0.279315	0.308186	0.301368
	170.983	NaN	NaN	NaN	NaN	NaN	0.465438	0.515452	0.494644	0.416582	0.470516	0.473113	0.413753	0.425183	0.479894	0.421272	0.393112	0.380236	0.396201	0.324453	0.324141	0.347112	0.299212	0.264731	0.258818	0.200398	0.213419	0.139124	0.110709	0.0590167	0.0207485	0.0300647	0.0194166	0.00971948	-0.0076523	-0.00853136	-0.0236092	-0.00553454	-0.0648369	-0.0190487	0.0494412	0.0663158	0.0940443	0.138303	0.16968	0.220964	0.237578	0.275037	0.266304
	172.983	NaN	NaN	NaN	NaN	NaN	0.517906	0.559562	0.539283	0.467157	0.514432	0.509345	0.464769	0.488237	0.500093	0.467628	0.472993	0.413927	0.437526	0.352407	0.341595	0.360832	0.348409	0.289245	0.265572	0.220955	0.214733	0.127535	0.11948	0.0508884	-0.00182178	0.0186401	0.0156989	0.010713	-0.0111783	-0.00596603	-0.00369186	0.020988	-0.0566018	-0.0104361	0.0633896	0.0742441	0.108535	0.17058	0.192353	0.268286	0.246936	0.300328	0.282049
	174.983	NaN	NaN	NaN	NaN	NaN	0.605892	0.605255	0.604524	0.529246	0.56238	0.535877	0.51234	0.515404	0.520516	0.484097	0.508588	0.436285	0.45597	0.376113	0.354997	0.368944	0.346828	0.311945	0.277522	0.217351	0.214413	0.151103	0.1267	0.038821	0.00075149	0.0174706	0.00641899	0.0107056	-0.00211824	0.0140125	-0.00273582	0.0106782	-0.0628999	-0.0115653	0.0631978	0.0949503	0.138247	0.203339	0.206829	0.27148	0.265336	0.291335	0.285372
	176.982	NaN	NaN	NaN	NaN	NaN	0.662015	0.620419	0.623721	0.561992	0.569234	0.573972	0.51938	0.561845	0.50489	0.485817	0.518221	0.455263	0.484262	0.391572	0.368443	0.380811	0.313545	0.331751	0.255096	0.227696	0.217449	0.172162	0.140586	0.04356	0.0101694	0.0172581	0.00580447	0.00679234	-0.00464739	0.00220372	-0.00952062	-0.00549191	-0.0374696	-0.0136253	0.072018	0.101536	0.14117	0.217104	0.239241	0.317974	0.275885	0.310101	0.290261
	178.982	NaN	NaN	NaN	NaN	NaN	0.710185	0.669656	0.633735	0.590439	0.58981	0.572977	0.550194	0.59132	0.561894	0.500755	0.513658	0.473084	0.485728	0.411286	0.331904	0.369988	0.360822	0.321929	0.269723	0.216908	0.215162	0.207252	0.148963	0.0154931	-0.00220916	0.00226806	0.0211577	0.0111299	-0.0128529	-0.0039768	-0.00338912	0.000472803	-0.0282491	0.0110495	0.0841384	0.126702	0.178021	0.210775	0.211997	0.323729	0.26424	0.31953	0.269975
	180.982	NaN	NaN	NaN	NaN	NaN	0.638156	0.635317	0.645343	0.608881	0.580005	0.549906	0.550597	0.587493	0.576385	0.463032	0.494061	0.475015	0.458339	0.390205	0.372003	0.383482	0.387504	0.376648	0.337891	0.260527	0.241859	0.217748	0.214744	0.0327405	-0.00096774	0.0195022	0.0292882	0.0235405	-0.0066664	0.00298398	-0.0273489	0.0122038	-0.0407208	-0.00410021	0.0934079	0.1494	0.157023	0.207245	0.255118	0.332092	0.269444	0.276959	0.263189
	182.982	NaN	NaN	NaN	NaN	NaN	0.65112	0.644413	0.646261	0.606734	0.557409	0.606337	0.576586	0.620828	0.594615	0.518266	0.558565	0.506151	0.49527	0.437738	0.385491	0.416819	0.382145	0.354769	0.310863	0.264316	0.260768	0.211571	0.17366	0.0494615	0.00331702	0.0085054	0.0142108	0.0234822	-0.00237382	0.00238777	-0.0227741	-0.00955221	-0.0394045	0.00656371	0.0483295	0.104771	0.152407	0.154176	0.225287	0.319187	0.26593	0.274097	0.263249
	184.982	NaN	NaN	NaN	NaN	NaN	0.599225	0.575401	0.590893	0.53279	0.523959	0.557694	0.545707	0.59022	0.551268	0.505978	0.517429	0.478809	0.464613	0.440424	0.395997	0.414903	0.380201	0.358177	0.311979	0.241714	0.239972	0.192295	0.143118	0.0219769	0.00151317	0.0120019	0.0177924	0.0278956	-0.00625603	0.0049505	-0.0206927	-0.00921253	-0.034508	0.0115756	0.0696538	0.0870697	0.128508	0.193466	0.205115	0.320779	0.260518	0.276487	0.266246
	186.981	NaN	NaN	NaN	NaN	NaN	0.577446	0.554369	0.558685	0.495868	0.544383	0.527962	0.537015	0.551705	0.513476	0.499041	0.513285	0.456858	0.441102	0.433457	0.405129	0.399204	0.365416	0.320484	0.29109	0.235286	0.228748	0.188377	0.125606	0.0284769	0.00210424	0.011138	0.019048	0.0148821	-0.0184235	-0.00830817	-0.0299996	-0.0013484	-0.0266844	0.0376607	0.0759004	0.103274	0.136604	0.206248	0.202146	0.316376	0.276971	0.2823	0.281332
	188.981	NaN	NaN	NaN	NaN	NaN	0.548349	0.497553	0.543564	0.466498	0.543626	0.545284	0.540816	0.512023	0.515407	0.508225	0.482972	0.486411	0.427154	0.395447	0.429801	0.420307	0.373054	0.355042	0.314808	0.226775	0.249078	0.200699	0.134325	0.0412567	0.00715662	0.00133203	0.00977339	0.0139195	-0.0316503	-0.0188269	-0.0198091	-0.00742212	0.00158736	0.0446844	0.104566	0.123643	0.169434	0.241093	0.247247	0.34649	0.320367	0.31777	0.313684
	190.981	NaN	NaN	NaN	NaN	NaN	0.508225	0.480423	0.51963	0.461144	0.484204	0.469937	0.483222	0.522162	0.486008	0.472726	0.477769	0.477073	0.429648	0.36675	0.398182	0.397185	0.369042	0.289533	0.271546	0.207235	0.253782	0.174976	0.107762	0.0480756	0.00527224	-0.013709	0.00875257	0.0197009	-0.0381186	-0.0223339	-0.00235669	0.0109656	-0.00170141	0.0166626	0.0841031	0.0941021	0.152432	0.220437	0.227051	0.311524	0.286918	0.284914	0.31018
	192.981	NaN	NaN	NaN	NaN	NaN	0.560734	0.526253	0.539602	0.478992	0.529392	0.490423	0.506938	0.50738	0.479357	0.457373	0.48841	0.495349	0.450893	0.413164	0.429067	0.416832	0.405678	0.342423	0.326685	0.269479	0.261063	0.206694	0.136746	0.0366271	-0.00345584	0.00275807	-0.00538698	-0.00265698	-0.0167983	-0.0134188	-0.0141092	0.0163061	0.00787829	0.0197925	0.130745	0.135654	0.177927	0.245492	0.246899	0.319802	0.323132	0.346403	0.33776
	194.981	NaN	NaN	NaN	NaN	NaN	0.578693	0.537456	0.552713	0.522537	0.536659	0.524477	0.52251	0.518307	0.533096	0.462495	0.514686	0.489877	0.504369	0.404612	0.448592	0.437863	0.423245	0.349872	0.341877	0.26158	0.293906	0.218757	0.157216	0.0727283	0.00923969	-0.00373294	0.000770378	-0.00338662	-0.0247403	-0.0335498	-0.0033615	0.00505627	-0.0117973	0.0209439	0.106283	0.148148	0.182596	0.227968	0.286821	0.354495	0.34928	0.387066	0.394212
	196.98	NaN	NaN	NaN	NaN	NaN	0.587226	0.54993	0.529525	0.49211	0.496871	0.534368	0.521362	0.570659	0.524649	0.495585	0.515075	0.48054	0.497679	0.430646	0.388623	0.406356	0.388207	0.329466	0.322575	0.297652	0.291159	0.211435	0.167501	0.0535533	0.0213724	-0.0021785	0.00849108	0.00524936	-0.0352634	-0.0154236	-0.0126072	-0.00412649	-0.0139076	0.00856765	0.0998729	0.12799	0.147447	0.201529	0.258276	0.313859	0.31934	0.347741	0.382562
	198.98	NaN	NaN	NaN	NaN	NaN	0.557911	0.55733	0.503378	0.470562	0.531795	0.505207	0.499793	0.515637	0.444559	0.446307	0.490819	0.448902	0.463001	0.404231	0.341273	0.378205	0.388961	0.340585	0.289755	0.272605	0.262844	0.188476	0.142693	0.0549546	0.00171953	0.000875303	0.00854803	0.0119205	-0.00317613	-0.0176656	-0.025017	0.00644953	-0.0312964	0.0160232	0.0870809	0.130364	0.145908	0.192178	0.206289	0.29131	0.285181	0.342308	0.356787
[truncated: 113 more columns]

## Sheet: SupplementaryFigure1B
Anticipatory Power / Channel Rep	1	2	3	4	5	6	7	8	9	10	11	12	13	14	15	16	17	18	19	20	21	22	23	24	25	26	27	28	29	30	31	32	33	34	35	36	37	38	39	40	41	42	43	44	45	46	47	48	49
HighGamma	0.344446	-0.00051025	0.0109714	0.107002	-0.0197382	0.0807583	0.122015	0.0561083	-0.0276961	-0.12448	0.121366	0.0803204	0.0818049	-0.220309	0.0176942	0.199665	0.302932	0.39914	0.115546	0.307041	0.365871	0.0191346	0.0634578	0.0581652	-0.232445	0.0945467	0.275323	-0.0227404	0.35909	0.484221	0.0753323	-0.250594	0.208492	0.175195	0.00860939	-0.104866	0.119883	0.224309	0.311593	0.272697	0.379219	-0.0344126	0.530164	0.123604	-0.126977	0.260541	0.133836	-0.141219	0.192545
Delta	0.121368	0.00903321	-0.100895	0.150093	0.161672	0.0648284	-0.386979	-0.0274914	-0.458128	-0.0784522	0.362441	0.0407015	-0.235367	0.166457	0.0930463	-0.145571	-0.0125425	-0.325508	0.484591	-0.00889778	0.0839047	-0.0384538	0.474616	0.0365309	0.0985303	-0.17208	-0.0056151	-0.000790416	0.250572	0.380394	-0.127171	0.171046	-0.154632	-0.107152	-0.00374873	-0.00182371	-0.0221499	-0.146088	-0.085833	-0.242329	0.361277	-0.0671901	0.187451	0.083539	0.159713	0.000138629	-0.10191	-0.166184	-0.0173275
Theta	-0.289193	-0.291263	-0.0587359	-0.16492	0.5205	0.0686409	-0.0199072	-0.0860692	-0.180707	0.24525	0.286122	0.613647	0.19952	-0.027846	0.12143	0.341231	-0.0594665	-0.174158	0.0021369	0.021962	0.141917	0.249765	-0.0113865	0.183108	0.0907745	0.426323	0.262491	0.135291	0.190411	0.314497	-0.105839	0.081319	-0.00475764	0.354829	0.110325	0.116452	0.0313275	0.469937	0.434584	0.33623	0.359558	0.323835	0.129628	0.0770607	0.139652	0.0329056	-0.248006	-0.472226	-0.123178
Alpha	-0.0269519	0.212846	-0.0201241	-0.0158468	-0.111831	-0.0745062	0.270403	-0.201578	-0.220819	0.0182631	0.363656	0.0641733	-0.228523	-0.155776	-0.0962472	-0.378449	0.368585	0.24757	0.0618212	0.00879182	0.0653593	-0.164027	0.501636	0.630819	-0.0327685	0.343316	-0.149769	0.552808	0.0710425	0.221459	-0.155349	0.0155389	0.61811	0.420668	0.266419	0.285753	0.141052	0.450276	0.371061	0.0124855	0.336141	0.0330138	0.114381	-0.195971	-0.238307	0.195087	-0.421484	-0.356785	-0.263995
Beta	-0.00379689	-0.438636	0.122852	0.0555631	0.108737	0.0825311	0.094871	0.0928386	0.00605464	-0.0715615	0.0914039	0.0778657	-0.547692	-0.116231	0.307797	0.129773	-0.125668	0.491271	-0.0782169	0.305146	0.190758	-0.46055	-0.563601	-0.191944	-0.152119	0.161193	0.0530436	0.223117	0.19192	0.220424	0.156452	-0.0906565	0.124907	0.0827644	0.254133	0.0302864	-0.0644453	0.306135	0.265847	-0.210313	-0.186635	-0.269969	-0.00479787	-0.0698672	-0.304619	0.129118	0.0736116	0.00231189	-0.0371951
Gamma	0.188205	-0.00113804	-0.220791	-0.14305	0.642642	0.165306	-0.0995864	-0.0202102	-0.300542	0.0645161	0.0883668	0.0980949	0.0120174	0.120542	0.325258	0.082041	-0.0505557	-0.0753951	-0.079773	-0.130489	-0.0320687	-0.177913	-0.0566228	0.208323	0.0316837	0.0911914	0.0961495	0.119942	0.261837	0.223651	0.0328063	0.180019	0.0222262	0.262332	0.198502	-0.0905022	0.0874433	0.275006	0.28708	0.377557	0.293599	0.209144	0.197368	-0.240464	0.278372	-0.00224468	-0.187635	-0.13469	0.222323
Receipt Power / Channel Rep	1	2	3	4	5	6	7	8	9	10	11	12	13	14	15	16	17	18	19	20	21	22	23	24	25	26	27	28	29	30	31	32	33	34	35	36	37	38	39	40	41	42	43	44	45	46	47	48	49
HighGamma	0.253354	-0.217067	-0.0197778	0.257253	0.0904255	-0.0864502	0.0532999	0.311882	0.52741	0.140349	0.0697797	-0.0567501	0.374336	0.197279	0.17108	0.202116	0.056354	0.296758	0.143353	0.346372	0.164145	0.271299	0.275883	0.0892635	-0.193077	0.275522	0.22161	0.510541	0.296264	0.214169	-0.15525	-0.437978	0.2766	-0.282568	-0.147759	0.00506877	-0.0471248	0.448746	0.282762	0.0963097	0.374106	0.190563	0.689249	0.183821	0.510226	0.417299	-0.0189843	-0.139807	0.387358
Delta	-0.365018	-0.0692112	0.0742657	0.211657	0.537047	0.0175525	0.234686	0.2545	-0.0129151	0.189926	0.336637	0.261874	-0.189636	0.235895	0.542194	0.574863	0.240847	0.211494	-0.141928	0.124933	-0.193653	0.252463	0.195434	0.320245	-0.141584	-0.0079103	-0.0596955	-0.0550545	-0.0101776	0.00131092	0.134268	0.447027	-0.565157	-0.336728	0.162386	0.134169	0.206627	0.116607	0.131215	-0.18085	0.420625	0.144971	0.0945509	-0.216844	0.166466	-0.224561	-0.492511	-0.576212	-0.135642
Theta	-0.452866	-0.165782	-0.122806	-0.129014	0.497832	-0.089112	-0.203612	-0.571476	-0.730052	-0.110401	0.0809502	0.12643	0.419474	-0.116285	0.0906629	-0.0850364	-0.417288	-0.266297	0.282013	-0.30243	0.0818848	0.413392	0.33127	0.482643	0.236326	0.210715	-0.0169929	0.00895355	0.299278	0.193308	0.107642	0.0221291	0.233098	0.393093	0.227701	0.148099	0.0600633	0.422294	0.374834	0.442956	0.404594	0.755049	-0.345187	-0.312345	-0.40247	-0.207815	-0.24212	-0.206064	-0.45482
Alpha	-0.355844	-0.27718	-0.238833	-0.289093	-0.281275	-0.398529	0.185365	-0.469815	-0.484363	0.0303412	-0.035727	-0.0181434	0.0623106	0.013496	-0.588253	-0.263807	0.404771	0.0485811	0.227916	-0.00241293	0.222761	-0.0441646	-0.111714	0.419297	0.0740169	0.0338471	-0.704241	0.321803	0.358334	0.246006	0.211584	0.333105	0.166845	0.103819	0.217112	-0.277184	-0.185961	0.522275	0.556447	0.505417	0.32908	0.350624	-0.232732	-0.273994	-0.451048	-0.13313	-0.344711	-0.393513	-0.214035
Beta	0.210325	-0.636024	-0.462238	-0.193057	0.193391	0.546492	-0.272036	-0.304647	-0.419913	-0.0346312	0.0679644	-0.314571	-0.347347	-0.208289	-0.0279328	-0.243901	-0.419117	0.0649527	0.0652061	0.0885713	0.0687273	-0.512824	-0.527525	-0.0412287	0.00436523	0.572577	0.282693	0.0677563	-0.0777545	0.0832294	0.217127	-0.0643005	-0.0197875	-0.0281257	0.346042	0.391569	0.101607	0.375915	0.410744	-0.223215	0.162385	0.217067	0.0397573	0.127873	-0.0175095	0.0589988	-0.271386	-0.70936	-0.24129
Gamma	-0.193698	-0.281001	-0.248413	0.124706	0.523104	0.0120458	-0.276942	0.103385	0.00605957	-0.314395	-0.0706631	-0.198948	0.397722	0.179272	0.045823	0.297979	0.052327	0.184134	0.177944	-0.131415	0.219239	0.115282	-0.426338	0.299727	0.3592	0.36265	0.266841	0.301271	0.385933	0.281229	-0.0371663	0.0816007	0.00987521	0.106472	0.217069	0.347098	-0.0322254	0.397265	0.364828	0.291293	0.220824	0.232791	0.598664	-0.00166538	-0.047128	0.173142	-0.320562	-0.224893	0.103637
[truncated: 119 more columns]

## Sheet: SupplementaryFigure3A
	L ant. Insula	L pos. Insula
# Cue-specific Channels	2	7
# Non Cue-specific Channels	58	26

## Sheet: SupplementaryFigure3B
Effect Size of Cue-Specific Channels
L Ant. Cue-Specific Channel Effecti Size	0.3444	0.307	-0.0516	-0.217	0.7252	0.726	0.9523
L Pos. Cue-Specific Channel Effecti Size	-0.2044	0.135	0.3037	-0.3423	-0.9051	-0.5615	-0.6201	-0.6054	-0.5438

[truncated: 2 more sheets: SupplementaryFigure4, SupplementaryFigure6]
